# Supplementary material for: Differences in rectal amino acid levels determine bacteria-originated sex pheromone specificity in two closely related flies
Source: ISME J. 2023 Aug 7;17(10):1741–50. doi: 10.1038/s41396-023-01488-9 (PMC10504272; doi:10.1038/s41396-023-01488-9)
Supplement: Supplementary file 2 — Dataset S1 [file 41396_2023_1488_MOESM2_ESM.xlsx]

## Sheet: all.otus.profiling
OTU	Total_tags	BCMR103_tags	BCMR102_tags	BCMR101_tags	BCMR104_tags	BCMR105_tags	B18-BDMR12_tags	A18-BDMR12_tags	C18-BDMR12_tags	D18-BDMR12_tags	E18-BDMR12_tags	BCMR103_relative_abundance	BCMR102_relative_abundance	BCMR101_relative_abundance	BCMR104_relative_abundance	BCMR105_relative_abundance	B18-BDMR12_relative_abundance	A18-BDMR12_relative_abundance	C18-BDMR12_relative_abundance	D18-BDMR12_relative_abundance	E18-BDMR12_relative_abundance	Domain	Phylum	Class	Order	Family	Genus	Species
OTU000001	257574	52989	24474	45952	59067	29983	4431	6395	14242	15410	4631	53.0665	27.8038	46.4828	68.9246	30.0467	4.92919	7.1372	15.5389	16.8757	8.48137	Bacteria	Proteobacteria	Gammaproteobacteria	Enterobacteriales	Enterobacteriaceae	Providencia
OTU000003	185213	2253	850	4357	1546	8022	49897	30336	32720	31897	23335	2.25629	0.965646	4.40733	1.80401	8.03904	55.5071	33.8568	35.6995	34.9307	42.7365	Bacteria	Firmicutes	Bacilli	Lactobacillales	Enterococcaceae	Vagococcus
OTU000002	72616	11622	4912	13352	1297	11096	5727	9360	8325	4722	2203	11.639	5.5803	13.5062	1.51345	11.1196	6.37091	10.4463	9.08307	5.17111	4.03465	Bacteria	Proteobacteria	Gammaproteobacteria	Enterobacteriales	Enterobacteriaceae	Citrobacter
OTU000005	64310	2574	37057	2841	822	2966	3102	3945	4873	4572	1558	2.57776	42.0987	2.87382	0.959182	2.9723	3.45077	4.40285	5.31674	5.00684	2.85338	Bacteria	Proteobacteria	Gammaproteobacteria	Enterobacteriales	Enterobacteriaceae	Enterobacter
OTU000004	44427	4910	6735	5614	4325	10502	2820	2308	3270	2909	1034	4.91718	7.65132	5.67885	5.04679	10.5243	3.13706	2.57586	3.56777	3.18568	1.8937	Bacteria	Proteobacteria	Gammaproteobacteria	Enterobacteriales	Enterobacteriaceae
OTU000007	36727	5358	6476	5744	311	4290	2262	4488	5376	1867	555	5.36583	7.35708	5.81035	0.362902	4.29911	2.51633	5.00887	5.86554	2.04457	1.01645	Bacteria	Proteobacteria	Gammaproteobacteria	Enterobacteriales	Enterobacteriaceae
OTU000011	25484	8	3	9	29	22	987	2349	966	18012	3099	0.008012	0.003408	0.009104	0.03384	0.022047	1.09797	2.62162	1.05396	19.7251	5.67562	Bacteria	Proteobacteria	Gammaproteobacteria	Enterobacteriales	Enterobacteriaceae	Morganella	Morganella_morganii_subsp_morganii
OTU000009	24630	2834	2274	766	11151	7587	4	0	8	6	0	2.83814	2.58339	0.774849	13.012	7.60312	0.00445	0	0.008728	0.006571	0	Bacteria	Bacteroidetes	Bacteroidia	Flavobacteriales	Flavobacteriaceae	Myroides
OTU000006	21599	753	59	727	358	1497	4449	7498	3803	1874	581	0.754101	0.067027	0.735398	0.417746	1.50018	4.94922	8.36821	4.1493	2.05224	1.06406	Bacteria	Firmicutes	Bacilli	Lactobacillales	Streptococcaceae	Lactococcus	Lactococcus_lactis
OTU000008	18920	3	0	8	696	581	1460	2295	5372	917	7588	0.003004	0	0.008092	0.812154	0.582234	1.62415	2.56135	5.86117	1.00422	13.8969	Bacteria	Proteobacteria	Alphaproteobacteria	Acetobacterales	Acetobacteraceae	Commensalibacter	Commensalibacter_intestini_A911
OTU000012	11945	5375	738	4692	125	379	24	92	10	490	20	5.38286	0.838408	4.7462	0.145861	0.379805	0.026698	0.102677	0.010911	0.536604	0.036629	Bacteria	Bacteroidetes	Bacteroidia	Bacteroidales	Dysgonomonadaceae	Dysgonomonas
OTU000024	9994	1	3	0	11	12	1743	2267	2533	1456	1968	0.001001	0.003408	0	0.012836	0.012025	1.93897	2.53011	2.76365	1.59448	3.60426	Bacteria	Firmicutes	Bacilli	Lactobacillales	Streptococcaceae	Lactococcus	Lactococcus_garvieae_subsp_garvieae
OTU000016	9709	126	104	115	12	31	2742	3396	1670	882	631	0.126184	0.11815	0.116328	0.014003	0.031066	3.05029	3.79014	1.82207	0.965887	1.15563	Bacteria	Bacteroidetes	Bacteroidia	Flavobacteriales	Weeksellaceae	Chishuiella	Empedobacter_sp_FM-1
OTU000014	6077	262	548	314	89	340	661	1268	1113	1080	402	0.262383	0.622557	0.317627	0.103853	0.340722	0.735319	1.41516	1.21435	1.18272	0.736237	Bacteria	Proteobacteria	Gammaproteobacteria	Enterobacteriales	Enterobacteriaceae	Raoultella
OTU000033	4445	3	2	1	0	0	992	1408	683	644	712	0.003004	0.002272	0.001012	0	0	1.10353	1.57141	0.745194	0.705251	1.30398	Bacteria	Bacteroidetes	Bacteroidia	Flavobacteriales	Weeksellaceae	Chishuiella
OTU000020	3561	534	463	547	536	558	199	143	291	176	114	0.534781	0.525993	0.553319	0.625452	0.559185	0.221374	0.159596	0.317498	0.192739	0.208784	Bacteria	Proteobacteria	Gammaproteobacteria	Enterobacteriales	Enterobacteriaceae
OTU000021	3302	0	13	49	1	7	676	988	464	436	668	0	0.014769	0.049566	0.001167	0.007015	0.752005	1.10267	0.506252	0.477468	1.2234	Bacteria	Firmicutes	Bacilli	Lactobacillales	Lactobacillaceae	Lactobacillus	bacterium_symbiont_of_Bactrocera_correcta
OTU000015	3076	93	27	183	53	870	255	417	377	176	625	0.093136	0.030673	0.185114	0.061845	0.871848	0.283671	0.465397	0.41133	0.192739	1.14465	Bacteria	Firmicutes	Bacilli	Lactobacillales	Enterococcaceae	Enterococcus	Enterococcus_faecalis
OTU000028	2730	347	77	528	155	1535	19	7	8	0	54	0.347507	0.087476	0.534099	0.180868	1.53826	0.021136	0.007812	0.008728	0	0.098897	Bacteria	Firmicutes	Bacilli	Lactobacillales	Streptococcaceae	Lactococcus	bacterium_FCC52
OTU000079	2684	2	14	72	0	2	763	1181	381	169	100	0.002003	0.015905	0.072832	0	0.002004	0.848787	1.31807	0.415694	0.185074	0.183143	Bacteria	Bacteroidetes	Bacteroidia	Sphingobacteriales	Sphingobacteriaceae	Sphingobacterium	Sphingobacterium_multivorum
OTU000019	2578	486	525	431	129	983	6	3	8	5	2	0.486711	0.596428	0.435979	0.150529	0.985088	0.006675	0.003348	0.008728	0.005476	0.003663	Bacteria	Proteobacteria	Gammaproteobacteria	Enterobacteriales	Enterobacteriaceae	Pectobacterium
OTU000062	2429	0	0	0	3	11	789	827	504	129	166	0	0	0	0.003501	0.011023	0.87771	0.922981	0.549894	0.141269	0.304018	Bacteria	Proteobacteria	Gammaproteobacteria	Enterobacteriales	Enterobacteriaceae
OTU000017	2372	88	5	83	30	180	547	826	304	186	123	0.088129	0.00568	0.083959	0.035007	0.180382	0.608501	0.921865	0.331682	0.203691	0.225266	Bacteria	Bacteroidetes	Bacteroidia	Sphingobacteriales	Sphingobacteriaceae	Sphingobacterium	Sphingobacterium_multivorum
OTU000078	2175	0	1	2	22	14	120	14	35	3	1964	0	0.001136	0.002023	0.025672	0.01403	0.133492	0.015625	0.038187	0.003285	3.59694	Bacteria	Proteobacteria	Gammaproteobacteria	Orbales	Orbaceae
OTU000030	1790	258	34	160	139	235	209	416	173	88	78	0.258377	0.038626	0.161848	0.162197	0.235499	0.232499	0.464281	0.188753	0.09637	0.142852	Bacteria	Firmicutes	Bacilli	Bacillales	Staphylococcaceae	Staphylococcus
OTU000025	1496	2	2	0	40	34	413	553	119	135	198	0.002003	0.002272	0	0.046676	0.034072	0.459435	0.617181	0.129836	0.14784	0.362624	Bacteria	Proteobacteria	Gammaproteobacteria	Enterobacteriales	Enterobacteriaceae	Serratia	Serratia_marcescens
OTU000022	1458	8	1	9	4	6	256	533	303	228	110	0.008012	0.001136	0.009104	0.004668	0.006013	0.284783	0.594859	0.330591	0.249685	0.201458	Bacteria	Bacteroidetes	Bacteroidia	Flavobacteriales	Weeksellaceae	Empedobacter	Empedobacter_brevis
OTU000018	1406	32	26	64	43	50	379	481	154	84	93	0.032047	0.029537	0.064739	0.050176	0.050106	0.421612	0.536824	0.168023	0.091989	0.170323	Bacteria	Proteobacteria	Gammaproteobacteria	Pseudomonadales	Pseudomonadaceae	Pseudomonas
OTU000075	1355	122	51	130	71	973	3	3	0	2	0	0.122178	0.057939	0.131502	0.082849	0.975067	0.003337	0.003348	0	0.00219	0	Bacteria	Proteobacteria	Alphaproteobacteria	Sphingomonadales	Sphingomonadaceae	Sphingomonas	Sphingomonas_paucimobilis
OTU000048	1354	115	53	569	38	576	0	0	0	1	2	0.115168	0.060211	0.575573	0.044342	0.577224	0	0	0	0.001095	0.003663	Bacteria	Firmicutes	Bacilli	Bacillales	Bacillaceae	Bacillus
OTU000040	1324	159	47	499	58	500	14	24	19	1	3	0.159232	0.053395	0.504764	0.06768	0.501062	0.015574	0.026785	0.02073	0.001095	0.005494	Bacteria	Cyanobacteria	Melainabacteria	Obscuribacterales
OTU000034	1175	125	17	757	59	154	9	27	17	5	5	0.125183	0.019313	0.765745	0.068846	0.154327	0.010012	0.030134	0.018548	0.005476	0.009157	Bacteria	Proteobacteria	Gammaproteobacteria	Pseudomonadales	Moraxellaceae	Enhydrobacter
OTU000032	1070	68	46	256	9	399	198	36	45	9	4	0.068099	0.052258	0.258957	0.010502	0.399848	0.220262	0.040178	0.049098	0.009856	0.007326	Bacteria	Cyanobacteria	Oxyphotobacteria	Chloroplast
OTU000035	1016	48	47	56	77	45	35	68	156	413	71	0.04807	0.053395	0.056647	0.08985	0.045096	0.038935	0.075892	0.170205	0.452281	0.130032	Bacteria	Proteobacteria	Gammaproteobacteria	Enterobacteriales	Enterobacteriaceae	Escherichia-Shigella
OTU000023	963	34	9	75	40	130	190	220	71	123	71	0.03405	0.010224	0.075866	0.046676	0.130276	0.211362	0.245533	0.077465	0.134699	0.130032	Bacteria	Proteobacteria	Gammaproteobacteria	Pseudomonadales	Moraxellaceae	Acinetobacter
OTU000042	887	169	13	311	51	228	16	54	25	9	11	0.169247	0.014769	0.314593	0.059511	0.228484	0.017799	0.060267	0.027276	0.009856	0.020146	Bacteria	Actinobacteria	Actinobacteria	Propionibacteriales	Propionibacteriaceae	Cutibacterium
OTU000046	869	0	0	0	1	3	214	172	147	88	244	0	0	0	0.001167	0.003006	0.238061	0.191962	0.160386	0.09637	0.44687	Bacteria	Proteobacteria	Deltaproteobacteria	Desulfovibrionales	Desulfovibrionaceae	Desulfovibrio
OTU000146	792	372	84	335	0	0	0	1	0	0	0	0.372544	0.095429	0.33887	0	0	0	0.001116	0	0	0	Bacteria	Bacteroidetes	Bacteroidia	Bacteroidales	Muribaculaceae
OTU000027	782	166	26	162	128	191	9	58	17	22	3	0.166243	0.029537	0.163871	0.149362	0.191406	0.010012	0.064731	0.018548	0.024092	0.005494	Bacteria	Proteobacteria	Gammaproteobacteria	Pseudomonadales	Moraxellaceae	Acinetobacter	Acinetobacter_lwoffii
OTU000047	765	22	1	80	48	258	99	163	54	21	19	0.022032	0.001136	0.080924	0.056011	0.258548	0.110131	0.181918	0.058917	0.022997	0.034797	Bacteria	Proteobacteria	Gammaproteobacteria	Pseudomonadales	Moraxellaceae	Acinetobacter	Acinetobacter_calcoaceticus
OTU000210	757	0	0	0	12	741	1	2	1	0	0	0	0	0	0.014003	0.742574	0.001112	0.002232	0.001091	0	0	Bacteria	Proteobacteria	Alphaproteobacteria	Sphingomonadales	Sphingomonadaceae	Sphingomonas
OTU000044	739	97	23	228	55	329	0	0	0	5	2	0.097142	0.026129	0.230634	0.064179	0.329699	0	0	0	0.005476	0.003663	Bacteria	Actinobacteria	Actinobacteria	Corynebacteriales	Corynebacteriaceae	Lawsonella
OTU000026	717	50	5	65	134	165	70	134	50	32	12	0.050073	0.00568	0.065751	0.156363	0.165351	0.07787	0.149552	0.054553	0.035044	0.021977	Bacteria	Proteobacteria	Gammaproteobacteria	Pseudomonadales	Moraxellaceae	Acinetobacter
OTU000060	716	42	7	65	141	425	5	18	4	6	3	0.042061	0.007952	0.065751	0.164531	0.425903	0.005562	0.020089	0.004364	0.006571	0.005494	Bacteria	Proteobacteria	Gammaproteobacteria	Pseudomonadales	Moraxellaceae	Acinetobacter
OTU000120	690	0	6	225	47	248	44	43	24	12	41	0	0.006816	0.227599	0.054844	0.248527	0.048947	0.047991	0.026185	0.013141	0.075089	Bacteria	Patescibacteria	Saccharimonadia	Saccharimonadales
OTU000031	673	111	10	11	16	136	104	137	61	30	57	0.111162	0.011361	0.011127	0.01867	0.136289	0.115693	0.1529	0.066555	0.032853	0.104392	Bacteria	Proteobacteria	Gammaproteobacteria	Xanthomonadales	Xanthomonadaceae	Stenotrophomonas	Stenotrophomonas_maltophilia
OTU000067	649	4	13	13	7	11	135	182	118	73	93	0.004006	0.014769	0.01315	0.008168	0.011023	0.150179	0.203123	0.128745	0.079943	0.170323	Bacteria	Firmicutes	Bacilli	Lactobacillales	Enterococcaceae
OTU000057	621	24	9	140	11	230	31	137	22	9	8	0.024035	0.010224	0.141617	0.012836	0.230489	0.034485	0.1529	0.024003	0.009856	0.014651	Bacteria	Proteobacteria	Alphaproteobacteria	Rhizobiales	Rhizobiaceae	Allorhizobium-Neorhizobium-Pararhizobium-Rhizobium	Agrobacterium_radiobacter
OTU000055	617	84	19	80	59	297	12	52	5	4	5	0.084123	0.021585	0.080924	0.068846	0.297631	0.013349	0.058035	0.005455	0.00438	0.009157	Bacteria	Proteobacteria	Gammaproteobacteria	Betaproteobacteriales	Burkholderiaceae	Delftia	Delftia_tsuruhatensis
OTU000059	617	38	25	6	63	436	18	17	9	3	2	0.038056	0.028401	0.006069	0.073514	0.436926	0.020024	0.018973	0.00982	0.003285	0.003663	Bacteria	Actinobacteria	Actinobacteria	Micrococcales	Micrococcaceae	Micrococcus
OTU000110	617	0	0	1	0	0	110	165	76	70	195	0	0	0.001012	0	0	0.122368	0.18415	0.082921	0.076658	0.35713	Bacteria	Proteobacteria	Gammaproteobacteria	Enterobacteriales	Enterobacteriaceae
OTU000069	575	2	2	2	25	393	125	15	8	3	0	0.002003	0.002272	0.002023	0.029172	0.393835	0.139054	0.016741	0.008728	0.003285	0	Bacteria	Cyanobacteria	Oxyphotobacteria	Chloroplast
OTU000097	564	198	81	110	85	64	5	4	12	5	0	0.19829	0.09202	0.111271	0.099186	0.064136	0.005562	0.004464	0.013093	0.005476	0	Bacteria	Verrucomicrobia	Verrucomicrobiae	Verrucomicrobiales	Akkermansiaceae	Akkermansia
OTU000088	561	4	10	386	28	118	0	8	1	0	6	0.004006	0.011361	0.390459	0.032673	0.118251	0	0.008928	0.001091	0	0.010989	Bacteria	Patescibacteria	Saccharimonadia	Saccharimonadales
OTU000118	558	0	0	0	0	0	53	0	427	71	7	0	0	0	0	0	0.058959	0	0.465883	0.077753	0.01282	Bacteria	Bacteroidetes	Bacteroidia	Bacteroidales	Dysgonomonadaceae	Dysgonomonas
OTU000052	517	45	18	40	34	315	13	23	17	8	4	0.045066	0.020449	0.040462	0.039674	0.315669	0.014462	0.025669	0.018548	0.008761	0.007326	Bacteria	Proteobacteria	Alphaproteobacteria	Sphingomonadales	Sphingomonadaceae	Sphingomonas
OTU000163	495	1	5	150	9	48	5	272	3	0	2	0.001001	0.00568	0.151733	0.010502	0.048102	0.005562	0.303568	0.003273	0	0.003663	Bacteria	Bacteroidetes	Bacteroidia	Flavobacteriales	Flavobacteriaceae	Flavobacterium	Flavobacteriia_bacterium_enrichment_culture_clone_2-4-3
OTU000124	438	258	8	171	0	0	0	0	0	0	1	0.258377	0.009088	0.172975	0	0	0	0	0	0	0.001831	Bacteria	Actinobacteria	Actinobacteria	Pseudonocardiales	Pseudonocardiaceae	Pseudonocardia
OTU000043	433	47	58	102	11	112	9	29	27	30	8	0.047069	0.065891	0.103178	0.012836	0.112238	0.010012	0.032366	0.029459	0.032853	0.014651	Bacteria	Proteobacteria	Gammaproteobacteria	Enterobacteriales	Enterobacteriaceae
OTU000205	428	0	0	0	0	0	92	57	274	5	0	0	0	0	0	0	0.102344	0.063615	0.29895	0.005476	0	Bacteria
OTU000010	426	40	7	6	25	22	45	221	23	25	12	0.040058	0.007952	0.006069	0.029172	0.022047	0.05006	0.246649	0.025094	0.027378	0.021977	Bacteria	Proteobacteria	Alphaproteobacteria	Rhizobiales	Rhizobiaceae	Ochrobactrum
OTU000096	397	96	6	68	3	217	5	1	0	0	1	0.09614	0.006816	0.068786	0.003501	0.217461	0.005562	0.001116	0	0	0.001831	Bacteria	Proteobacteria	Gammaproteobacteria	Betaproteobacteriales	Burkholderiaceae	Aquabacterium
OTU000194	392	0	0	0	0	0	0	98	2	204	88	0	0	0	0	0	0	0.109374	0.002182	0.223403	0.161166	Bacteria
OTU000041	387	48	138	53	41	92	11	0	1	1	2	0.04807	0.156775	0.053612	0.047842	0.092195	0.012237	0	0.001091	0.001095	0.003663	Bacteria	Proteobacteria	Alphaproteobacteria	Rhodobacterales	Rhodobacteraceae	Paracoccus
OTU000050	381	101	27	67	34	123	13	10	2	4	0	0.101148	0.030673	0.067774	0.039674	0.123261	0.014462	0.011161	0.002182	0.00438	0	Bacteria	Bacteroidetes	Bacteroidia	Chitinophagales	Chitinophagaceae
OTU000108	375	0	0	12	5	300	4	35	19	0	0	0	0	0.012139	0.005834	0.300637	0.00445	0.039062	0.02073	0	0	Bacteria	Actinobacteria	Actinobacteria	Micrococcales
OTU000086	370	74	25	67	24	163	4	13	0	0	0	0.074108	0.028401	0.067774	0.028005	0.163346	0.00445	0.014509	0	0	0	Bacteria	Proteobacteria	Gammaproteobacteria	Betaproteobacteriales	Burkholderiaceae	Curvibacter
OTU000058	369	69	8	117	48	109	8	5	3	2	0	0.069101	0.009088	0.118352	0.056011	0.109232	0.008899	0.00558	0.003273	0.00219	0	Bacteria	Proteobacteria	Gammaproteobacteria	Betaproteobacteriales	Burkholderiaceae	Burkholderia-Caballeronia-Paraburkholderia
OTU000138	362	0	16	3	2	339	0	0	2	0	0	0	0.018177	0.003035	0.002334	0.33972	0	0	0.002182	0	0	Bacteria	Cyanobacteria	Oxyphotobacteria	Chloroplast
OTU000385	352	346	3	3	0	0	0	0	0	0	0	0.346506	0.003408	0.003035	0	0	0	0	0	0	0	Bacteria	Bacteroidetes	Bacteroidia	Sphingobacteriales	Sphingobacteriaceae	Parapedobacter
OTU000072	349	15	0	0	9	5	63	172	58	12	15	0.015022	0	0	0.010502	0.005011	0.070083	0.191962	0.063281	0.013141	0.027472	Bacteria	Proteobacteria	Gammaproteobacteria	Xanthomonadales	Xanthomonadaceae	Stenotrophomonas
OTU000054	346	75	9	36	20	167	5	15	6	10	3	0.07511	0.010224	0.036416	0.023338	0.167355	0.005562	0.016741	0.006546	0.010951	0.005494	Bacteria	Actinobacteria	Actinobacteria	Corynebacteriales	Corynebacteriaceae	Corynebacterium_1
OTU000256	340	0	0	0	0	0	127	158	31	18	6	0	0	0	0	0	0.141279	0.176337	0.033823	0.019712	0.010989	Bacteria	Proteobacteria	Gammaproteobacteria	Enterobacteriales	Enterobacteriaceae	Tatumella
OTU000074	335	2	4	22	21	178	22	67	17	0	2	0.002003	0.004544	0.022254	0.024505	0.178378	0.024474	0.074776	0.018548	0	0.003663	Bacteria	Actinobacteria	Actinobacteria	Micrococcales	Intrasporangiaceae
OTU000133	317	33	0	7	0	3	46	128	60	19	21	0.033048	0	0.007081	0	0.003006	0.051172	0.142856	0.065464	0.020807	0.03846	Bacteria	Firmicutes	Bacilli	Bacillales	Staphylococcaceae	Staphylococcus
OTU000090	315	0	1	12	8	6	48	104	66	39	31	0	0.001136	0.012139	0.009335	0.006013	0.053397	0.11607	0.07201	0.042709	0.056774	Bacteria	Actinobacteria	Actinobacteria	Micrococcales	Micrococcaceae	Glutamicibacter
OTU000102	298	0	0	0	0	0	153	5	0	0	140	0	0	0	0	0	0.170202	0.00558	0	0	0.256401	Bacteria	Bacteroidetes	Bacteroidia	Bacteroidales	Dysgonomonadaceae	Dysgonomonas
OTU000486	298	0	0	0	0	0	0	289	6	0	3	0	0	0	0	0	0	0.322541	0.006546	0	0.005494	Bacteria	Verrucomicrobia	Verrucomicrobiae	Verrucomicrobiales	Verrucomicrobiaceae	Prosthecobacter
OTU000063	291	28	7	66	107	46	16	16	2	3	0	0.028041	0.007952	0.066762	0.124857	0.046098	0.017799	0.017857	0.002182	0.003285	0	Bacteria	Proteobacteria	Alphaproteobacteria	Sphingomonadales	Sphingomonadaceae	Novosphingobium
OTU000099	289	42	45	100	16	5	24	18	8	20	11	0.042061	0.051122	0.101155	0.01867	0.005011	0.026698	0.020089	0.008728	0.021902	0.020146	Bacteria	Firmicutes	Bacilli	Lactobacillales	Lactobacillaceae	Lactobacillus	Lactobacillus_murinus
OTU000371	287	0	0	0	28	259	0	0	0	0	0	0	0	0	0.032673	0.25955	0	0	0	0	0	Bacteria	Proteobacteria	Alphaproteobacteria	Rhizobiales	Beijerinckiaceae	Methylobacterium	Methylobacterium_aquaticum
OTU000085	279	15	22	78	8	125	9	15	4	3	0	0.015022	0.024993	0.078901	0.009335	0.125266	0.010012	0.016741	0.004364	0.003285	0	Bacteria	Proteobacteria	Alphaproteobacteria	Caulobacterales	Caulobacteraceae	Brevundimonas	Brevundimonas_diminuta
OTU000089	276	2	30	139	6	62	28	4	4	1	0	0.002003	0.034082	0.140606	0.007001	0.062132	0.031148	0.004464	0.004364	0.001095	0	Bacteria	Proteobacteria	Alphaproteobacteria	Rickettsiales	Mitochondria
OTU000081	272	29	36	112	32	48	2	7	3	3	0	0.029042	0.040898	0.113294	0.03734	0.048102	0.002225	0.007812	0.003273	0.003285	0	Bacteria	Proteobacteria	Alphaproteobacteria	Rhizobiales	Xanthobacteraceae	Bradyrhizobium
OTU000222	270	0	1	53	0	216	0	0	0	0	0	0	0.001136	0.053612	0	0.216459	0	0	0	0	0	Bacteria	Actinobacteria	Actinobacteria
OTU000036	255	0	1	20	14	75	74	27	27	8	9	0	0.001136	0.020231	0.016336	0.075159	0.08232	0.030134	0.029459	0.008761	0.016483	Bacteria	Proteobacteria	Alphaproteobacteria	Rhizobiales	Rhizobiaceae	Allorhizobium-Neorhizobium-Pararhizobium-Rhizobium	Neorhizobium_huautlense
OTU000045	248	2	4	87	33	62	7	23	22	6	2	0.002003	0.004544	0.088005	0.038507	0.062132	0.007787	0.025669	0.024003	0.006571	0.003663	Bacteria	Proteobacteria	Alphaproteobacteria	Caulobacterales	Caulobacteraceae	Brevundimonas
OTU000066	247	52	8	23	16	108	4	3	9	14	10	0.052076	0.009088	0.023266	0.01867	0.108229	0.00445	0.003348	0.00982	0.015332	0.018314	Bacteria	Proteobacteria	Gammaproteobacteria	Betaproteobacteriales	Burkholderiaceae	Comamonas	Comamonas_testosteroni
OTU000174	246	14	6	70	7	126	12	1	3	4	3	0.01402	0.006816	0.070809	0.008168	0.126268	0.013349	0.001116	0.003273	0.00438	0.005494	Bacteria	Firmicutes	Bacilli	Lactobacillales	Lactobacillaceae	Lactobacillus	Lactobacillus_reuteri
OTU000274	246	0	1	54	25	132	4	25	3	2	0	0	0.001136	0.054624	0.029172	0.13228	0.00445	0.027901	0.003273	0.00219	0	Bacteria	Proteobacteria	Gammaproteobacteria	Pseudomonadales	Moraxellaceae	Acinetobacter
OTU000103	237	61	5	123	2	30	10	2	1	2	1	0.061089	0.00568	0.124421	0.002334	0.030064	0.011124	0.002232	0.001091	0.00219	0.001831	Bacteria	Actinobacteria	Actinobacteria	Corynebacteriales	Nocardiaceae	Rhodococcus	Rhodococcus_erythropolis
OTU000159	231	0	1	6	2	2	68	28	30	70	24	0	0.001136	0.006069	0.002334	0.002004	0.075645	0.03125	0.032732	0.076658	0.043954	Bacteria
OTU000139	226	0	0	0	0	226	0	0	0	0	0	0	0	0	0	0.22648	0	0	0	0	0	Bacteria	Actinobacteria	Actinobacteria	Micrococcales	Micrococcaceae	Kocuria	Kocuria_kristinae
OTU000154	221	36	0	168	16	1	0	0	0	0	0	0.036053	0	0.169941	0.01867	0.001002	0	0	0	0	0	Bacteria	Chloroflexi	Anaerolineae	Anaerolineales	Anaerolineaceae	Anaerolinea
OTU000307	221	38	12	94	4	73	0	0	0	0	0	0.038056	0.013633	0.095086	0.004668	0.073155	0	0	0	0	0	Bacteria	Actinobacteria	Actinobacteria	Micrococcales	Promicromonosporaceae	Promicromonospora
OTU000639	220	0	0	0	0	220	0	0	0	0	0	0	0	0	0	0.220467	0	0	0	0	0	Bacteria	Proteobacteria	Alphaproteobacteria	Acetobacterales	Acetobacteraceae	Craurococcus
OTU000553	212	0	0	0	0	212	0	0	0	0	0	0	0	0	0	0.21245	0	0	0	0	0	Bacteria	Actinobacteria	Actinobacteria	Kineosporiales	Kineosporiaceae	Quadrisphaera
OTU000083	207	61	46	59	27	1	3	2	4	4	0	0.061089	0.052258	0.059682	0.031506	0.001002	0.003337	0.002232	0.004364	0.00438	0	Bacteria	Firmicutes	Bacilli	Lactobacillales	Streptococcaceae	Streptococcus	Streptococcus_pneumoniae
OTU000101	204	1	1	85	0	100	9	0	3	1	4	0.001001	0.001136	0.085982	0	0.100212	0.010012	0	0.003273	0.001095	0.007326	Bacteria	Actinobacteria	Actinobacteria	Micrococcales	Brevibacteriaceae	Brevibacterium
OTU000743	200	0	0	0	0	200	0	0	0	0	0	0	0	0	0	0.200425	0	0	0	0	0	Bacteria	Fusobacteria	Fusobacteriia	Fusobacteriales	Leptotrichiaceae	Leptotrichia
OTU000105	198	12	0	32	25	125	2	0	0	2	0	0.012018	0	0.03237	0.029172	0.125266	0.002225	0	0	0.00219	0	Bacteria	Proteobacteria	Gammaproteobacteria	Betaproteobacteriales	Burkholderiaceae	Undibacterium
OTU000720	198	0	0	0	1	197	0	0	0	0	0	0	0	0	0.001167	0.197419	0	0	0	0	0	Bacteria	Planctomycetes	Planctomycetacia	Pirellulales	Pirellulaceae	Pirellula
OTU000114	196	74	2	112	0	0	8	0	0	0	0	0.074108	0.002272	0.113294	0	0	0.008899	0	0	0	0	Bacteria	Bacteroidetes	Bacteroidia	Sphingobacteriales	Sphingobacteriaceae	Sphingobacterium
OTU000092	193	0	4	69	41	0	2	21	23	16	17	0	0.004544	0.069797	0.047842	0	0.002225	0.023437	0.025094	0.017522	0.031134	Bacteria	Firmicutes	Bacilli	Lactobacillales	Leuconostocaceae	Fructobacillus
OTU000151	193	57	6	27	17	60	2	12	0	2	10	0.057083	0.006816	0.027312	0.019837	0.060127	0.002225	0.013393	0	0.00219	0.018314	Bacteria	Proteobacteria	Alphaproteobacteria	Rhizobiales	Beijerinckiaceae	Methylobacterium	Methylobacterium_rhodesianum
OTU000051	189	24	0	1	37	108	5	0	4	8	2	0.024035	0	0.001012	0.043175	0.108229	0.005562	0	0.004364	0.008761	0.003663	Bacteria	Firmicutes	Bacilli	Bacillales	Bacillaceae	Bacillus
OTU000095	188	30	5	26	12	49	4	35	3	17	7	0.030044	0.00568	0.0263	0.014003	0.049104	0.00445	0.039062	0.003273	0.018617	0.01282	Bacteria	Actinobacteria	Actinobacteria	Micrococcales	Microbacteriaceae	Microbacterium
OTU000082	181	0	8	4	29	115	1	3	2	14	5	0	0.009088	0.004046	0.03384	0.115244	0.001112	0.003348	0.002182	0.015332	0.009157	Bacteria	Bacteroidetes	Bacteroidia	Flavobacteriales	Weeksellaceae	Chryseobacterium
OTU000149	178	0	0	0	6	27	2	14	79	15	35	0	0	0	0.007001	0.027057	0.002225	0.015625	0.086194	0.016427	0.0641	Bacteria	Proteobacteria	Alphaproteobacteria	Acetobacterales	Acetobacteraceae	Commensalibacter	Commensalibacter_intestini_A911
OTU000077	176	0	1	0	2	104	26	20	16	4	3	0	0.001136	0	0.002334	0.104221	0.028923	0.022321	0.017457	0.00438	0.005494	Bacteria	Proteobacteria	Alphaproteobacteria	Sphingomonadales	Sphingomonadaceae	Sphingomonas	Sphingomonas_koreensis
OTU000170	173	2	16	141	0	1	8	1	3	1	0	0.002003	0.018177	0.142629	0	0.001002	0.008899	0.001116	0.003273	0.001095	0	Bacteria	Firmicutes	Bacilli	Lactobacillales	Streptococcaceae	Streptococcus	Streptococcus_equinus
OTU000104	171	61	2	36	0	64	1	5	2	0	0	0.061089	0.002272	0.036416	0	0.064136	0.001112	0.00558	0.002182	0	0	Bacteria	Actinobacteria	Actinobacteria	Micrococcales	Micrococcaceae	Kocuria	Kocuria_palustris
OTU000109	171	121	9	0	27	2	6	3	0	0	3	0.121177	0.010224	0	0.031506	0.002004	0.006675	0.003348	0	0	0.005494	Bacteria	Actinobacteria	Actinobacteria	Micrococcales	Dermabacteraceae	Brachybacterium
OTU000061	170	0	0	0	0	1	16	85	15	52	1	0	0	0	0	0.001002	0.017799	0.094865	0.016366	0.056946	0.001831	Bacteria	Bacteroidetes	Bacteroidia	Flavobacteriales	Weeksellaceae	Empedobacter	Empedobacter_brevis
OTU000695	170	0	0	0	0	170	0	0	0	0	0	0	0	0	0	0.170361	0	0	0	0	0	Bacteria	Firmicutes	Bacilli	Bacillales	Bacillaceae	Natribacillus
OTU000013	165	19	15	1	7	37	28	20	14	10	14	0.019028	0.017041	0.001012	0.008168	0.037079	0.031148	0.022321	0.015275	0.010951	0.02564	Bacteria	Firmicutes	Bacilli	Lactobacillales	Enterococcaceae	Vagococcus
OTU000270	163	115	16	10	7	6	7	1	1	0	0	0.115168	0.018177	0.010116	0.008168	0.006013	0.007787	0.001116	0.001091	0	0	Bacteria	Firmicutes	Clostridia	Clostridiales	Peptostreptococcaceae	Romboutsia
OTU000230	160	0	4	152	0	3	0	1	0	0	0	0	0.004544	0.153756	0	0.003006	0	0.001116	0	0	0	Bacteria	Firmicutes	Negativicutes	Selenomonadales	Veillonellaceae	Veillonella
OTU000112	159	0	0	0	0	0	30	43	32	40	14	0	0	0	0	0	0.033373	0.047991	0.034914	0.043804	0.02564	Bacteria	Bacteroidetes	Bacteroidia	Bacteroidales	Porphyromonadaceae	Porphyromonas	Porphyromonas_pogonae
OTU000799	159	157	0	0	0	0	0	0	2	0	0	0.15723	0	0	0	0	0	0	0.002182	0	0	Bacteria	Planctomycetes	Planctomycetacia	Pirellulales	Pirellulaceae
OTU000836	158	0	0	0	0	158	0	0	0	0	0	0	0	0	0	0.158336	0	0	0	0	0	Bacteria
OTU000106	152	0	10	0	1	124	7	0	8	0	2	0	0.011361	0	0.001167	0.124263	0.007787	0	0.008728	0	0.003663	Bacteria	Proteobacteria	Gammaproteobacteria	Betaproteobacteriales	Burkholderiaceae	Ralstonia
OTU000195	151	145	0	3	1	1	1	0	0	0	0	0.145212	0	0.003035	0.001167	0.001002	0.001112	0	0	0	0	Archaea	Euryarchaeota	Methanomicrobia	Methanosarcinales	Methanosarcinaceae	Methanosarcina
OTU000185	146	40	1	1	1	100	0	0	3	0	0	0.040058	0.001136	0.001012	0.001167	0.100212	0	0	0.003273	0	0	Bacteria	Actinobacteria	Actinobacteria	Frankiales	Geodermatophilaceae	Blastococcus
OTU000140	144	45	2	97	0	0	0	0	0	0	0	0.045066	0.002272	0.098121	0	0	0	0	0	0	0	Bacteria	Bacteroidetes	Bacteroidia	Sphingobacteriales	Sphingobacteriaceae	Sphingobacterium	Sphingobacterium_gobiense
OTU000157	143	0	0	43	22	0	1	53	19	2	3	0	0	0.043497	0.025672	0	0.001112	0.059151	0.02073	0.00219	0.005494	Bacteria	Verrucomicrobia	Verrucomicrobiae	Verrucomicrobiales	Rubritaleaceae	Luteolibacter
OTU000180	142	19	2	2	4	105	0	8	0	2	0	0.019028	0.002272	0.002023	0.004668	0.105223	0	0.008928	0	0.00219	0	Bacteria	Actinobacteria	Actinobacteria	Corynebacteriales	Corynebacteriaceae	Corynebacterium_1
OTU000924	142	0	0	0	1	139	0	0	0	2	0	0	0	0	0.001167	0.139295	0	0	0	0.00219	0	Bacteria	Proteobacteria	Alphaproteobacteria	Rhizobiales	Beijerinckiaceae	Psychroglaciecola
OTU000037	141	8	0	9	62	57	0	2	2	1	0	0.008012	0	0.009104	0.072347	0.057121	0	0.002232	0.002182	0.001095	0	Bacteria	Proteobacteria	Gammaproteobacteria	Betaproteobacteriales	Burkholderiaceae	Achromobacter
OTU000073	141	1	0	1	0	0	21	28	37	40	13	0.001001	0	0.001012	0	0	0.023361	0.03125	0.040369	0.043804	0.023809	Bacteria	Firmicutes	Bacilli	Lactobacillales	Leuconostocaceae	Leuconostoc	Leuconostoc_citreum
OTU000134	141	10	4	7	29	76	2	5	3	5	0	0.010015	0.004544	0.007081	0.03384	0.076161	0.002225	0.00558	0.003273	0.005476	0	Bacteria	Proteobacteria	Gammaproteobacteria	Pseudomonadales	Moraxellaceae	Acinetobacter
OTU000070	139	0	0	0	1	16	32	28	24	31	7	0	0	0	0.001167	0.016034	0.035598	0.03125	0.026185	0.033948	0.01282	Bacteria	Proteobacteria	Gammaproteobacteria	Enterobacteriales	Enterobacteriaceae	Rahnella
OTU000550	139	0	0	0	0	0	34	67	38	0	0	0	0	0	0	0	0.037823	0.074776	0.04146	0	0	Bacteria
OTU000485	138	0	0	0	14	124	0	0	0	0	0	0	0	0	0.016336	0.124263	0	0	0	0	0	Bacteria	Bacteroidetes	Bacteroidia	Sphingobacteriales	Sphingobacteriaceae	Pedobacter	Pedobacter_ureilyticus
OTU000902	137	0	0	0	0	0	0	134	3	0	0	0	0	0	0	0	0	0.149552	0.003273	0	0	Bacteria	Bacteroidetes	Bacteroidia	Chitinophagales	Chitinophagaceae	Terrimonas
OTU001004	136	0	0	0	0	0	0	136	0	0	0	0	0	0	0	0	0	0.151784	0	0	0	Bacteria	Bacteroidetes	Bacteroidia	Chitinophagales	Chitinophagaceae
OTU000148	135	0	3	88	0	0	6	10	16	11	1	0	0.003408	0.089017	0	0	0.006675	0.011161	0.017457	0.012046	0.001831	Bacteria	Firmicutes	Bacilli	Lactobacillales
OTU000038	133	2	8	29	4	1	9	23	24	11	22	0.002003	0.009088	0.029335	0.004668	0.001002	0.010012	0.025669	0.026185	0.012046	0.040292	Bacteria	Bacteroidetes	Bacteroidia	Flavobacteriales	Weeksellaceae	Elizabethkingia	Elizabethkingia_meningoseptica
OTU000937	133	1	0	3	0	129	0	0	0	0	0	0.001001	0	0.003035	0	0.129274	0	0	0	0	0	Bacteria	Actinobacteria	Actinobacteria	Pseudonocardiales	Pseudonocardiaceae	Pseudonocardia
OTU000488	131	85	3	43	0	0	0	0	0	0	0	0.085124	0.003408	0.043497	0	0	0	0	0	0	0	Bacteria	Firmicutes	Clostridia	Clostridiales	Ruminococcaceae	Ruminococcaceae_UCG-014
OTU000499	130	22	0	0	0	108	0	0	0	0	0	0.022032	0	0	0	0.108229	0	0	0	0	0	Bacteria	Actinobacteria	Actinobacteria	Corynebacteriales	Nocardiaceae	Gordonia
OTU000215	129	125	0	0	1	1	0	0	0	2	0	0.125183	0	0	0.001167	0.001002	0	0	0	0.00219	0	Bacteria	Actinobacteria	Actinobacteria	Corynebacteriales	Dietziaceae	Dietzia
OTU000433	128	0	0	0	0	0	115	6	4	0	3	0	0	0	0	0	0.12793	0.006696	0.004364	0	0.005494	Bacteria
OTU000168	127	1	1	73	0	1	8	29	10	1	3	0.001001	0.001136	0.073843	0	0.001002	0.008899	0.032366	0.010911	0.001095	0.005494	Bacteria	Proteobacteria	Alphaproteobacteria	Caulobacterales	Caulobacteraceae	Brevundimonas
OTU000173	126	1	5	5	11	103	0	0	1	0	0	0.001001	0.00568	0.005058	0.012836	0.103219	0	0	0.001091	0	0	Bacteria	Bacteroidetes	Bacteroidia	Flavobacteriales	Weeksellaceae	Chryseobacterium
OTU000181	125	32	18	14	0	0	12	23	17	9	0	0.032047	0.020449	0.014162	0	0	0.013349	0.025669	0.018548	0.009856	0	Bacteria	Bacteroidetes	Bacteroidia	Flavobacteriales	Weeksellaceae
OTU000232	125	0	80	4	0	41	0	0	0	0	0	0	0.090884	0.004046	0	0.041087	0	0	0	0	0	Bacteria	Proteobacteria	Gammaproteobacteria	Pseudomonadales	Pseudomonadaceae	Pseudomonas
OTU000634	122	110	7	1	0	1	0	1	2	0	0	0.110161	0.007952	0.001012	0	0.001002	0	0.001116	0.002182	0	0	Bacteria	Firmicutes	Clostridia	Clostridiales	Ruminococcaceae	Ruminococcaceae_UCG-014
OTU000125	121	8	2	7	3	3	5	23	50	11	9	0.008012	0.002272	0.007081	0.003501	0.003006	0.005562	0.025669	0.054553	0.012046	0.016483	Bacteria	Proteobacteria	Gammaproteobacteria	Enterobacteriales	Enterobacteriaceae
OTU000132	118	1	0	0	0	104	4	1	0	4	4	0.001001	0	0	0	0.104221	0.00445	0.001116	0	0.00438	0.007326	Bacteria	Actinobacteria	Actinobacteria	Micrococcales	Brevibacteriaceae	Brevibacterium	Brevibacterium_epidermidis
OTU001110	118	0	0	0	0	107	0	11	0	0	0	0	0	0	0	0.107227	0	0.012277	0	0	0	Bacteria	Bacteroidetes	Bacteroidia	Cytophagales	Spirosomaceae	Arsenicibacter	Arsenicibacter_rosenii
OTU001137	117	117	0	0	0	0	0	0	0	0	0	0.117171	0	0	0	0	0	0	0	0	0	Bacteria	Patescibacteria	Saccharimonadia	Saccharimonadales
OTU000626	116	0	2	113	1	0	0	0	0	0	0	0	0.002272	0.114305	0.001167	0	0	0	0	0	0	Bacteria	Planctomycetes	Planctomycetacia	Pirellulales	Pirellulaceae
OTU000080	115	1	1	0	10	100	0	0	0	3	0	0.001001	0.001136	0	0.011669	0.100212	0	0	0	0.003285	0	Bacteria	Actinobacteria	Actinobacteria	Actinomycetales	Actinomycetaceae	Actinomyces
OTU000094	114	35	4	9	11	40	6	7	0	0	2	0.035051	0.004544	0.009104	0.012836	0.040085	0.006675	0.007812	0	0	0.003663	Bacteria	Bacteroidetes	Bacteroidia	Chitinophagales	Chitinophagaceae	Sediminibacterium
OTU000084	111	0	0	0	0	1	26	18	46	14	6	0	0	0	0	0.001002	0.028923	0.020089	0.050189	0.015332	0.010989	Bacteria	Proteobacteria	Gammaproteobacteria	Betaproteobacteriales	Neisseriaceae	Uruburuella
OTU000053	109	0	0	1	0	0	5	5	35	54	9	0	0	0.001012	0	0	0.005562	0.00558	0.038187	0.059136	0.016483	Bacteria	Firmicutes	Bacilli	Lactobacillales	Leuconostocaceae	Fructobacillus	Fructobacillus_durionis
OTU000152	109	4	3	1	17	8	4	1	71	0	0	0.004006	0.003408	0.001012	0.019837	0.008017	0.00445	0.001116	0.077465	0	0	Bacteria	Bacteroidetes	Bacteroidia	Flavobacteriales	Flavobacteriaceae	Myroides	Myroides_sp_TF3-37
OTU000396	109	105	1	0	3	0	0	0	0	0	0	0.105154	0.001136	0	0.003501	0	0	0	0	0	0	Bacteria	Actinobacteria	Acidimicrobiia	IMCC26256
OTU001129	109	0	0	0	0	0	0	109	0	0	0	0	0	0	0	0	0	0.12165	0	0	0	Bacteria	Bacteroidetes	Bacteroidia	Flavobacteriales	Flavobacteriaceae	Flavobacterium
OTU000166	108	0	1	0	0	0	20	15	29	36	7	0	0.001136	0	0	0	0.022249	0.016741	0.031641	0.039424	0.01282	Bacteria
OTU000204	106	24	26	8	9	14	9	13	0	2	1	0.024035	0.029537	0.008092	0.010502	0.01403	0.010012	0.014509	0	0.00219	0.001831	Bacteria	Firmicutes	Bacilli	Lactobacillales	Lactobacillaceae	Lactobacillus	Lactobacillus_gasseri
OTU000386	106	0	0	18	5	83	0	0	0	0	0	0	0	0.018208	0.005834	0.083176	0	0	0	0	0	Bacteria	Actinobacteria	Actinobacteria	Corynebacteriales	Corynebacteriaceae
OTU000098	105	0	0	0	0	0	19	21	41	23	1	0	0	0	0	0	0.021136	0.023437	0.044733	0.025188	0.001831	Bacteria	Firmicutes	Bacilli	Lactobacillales	Lactobacillaceae	Lactobacillus	Lactobacillus_casei
OTU000116	105	0	0	0	0	0	31	32	16	15	11	0	0	0	0	0	0.034485	0.035714	0.017457	0.016427	0.020146	Bacteria	Actinobacteria	Actinobacteria	Corynebacteriales	Corynebacteriaceae	Corynebacterium_1	Corynebacterium_falsenii_DSM_44353
OTU000419	105	0	9	96	0	0	0	0	0	0	0	0	0.010224	0.097109	0	0	0	0	0	0	0	Bacteria	Chloroflexi	Anaerolineae	Anaerolineales	Anaerolineaceae	Anaerolinea
OTU000171	104	4	0	9	8	62	9	12	0	0	0	0.004006	0	0.009104	0.009335	0.062132	0.010012	0.013393	0	0	0	Bacteria	Actinobacteria	Actinobacteria	Micrococcales	Microbacteriaceae
OTU000269	104	0	0	0	0	104	0	0	0	0	0	0	0	0	0	0.104221	0	0	0	0	0	Bacteria	Bacteroidetes	Bacteroidia	Chitinophagales	Chitinophagaceae	Sediminibacterium
OTU000325	104	0	0	21	6	77	0	0	0	0	0	0	0	0.021243	0.007001	0.077164	0	0	0	0	0	Bacteria	Actinobacteria	Actinobacteria	Micrococcales	Microbacteriaceae	Leucobacter
OTU000068	100	0	0	0	97	3	0	0	0	0	0	0	0	0	0.113188	0.003006	0	0	0	0	0	Bacteria	Proteobacteria	Alphaproteobacteria	Rhodobacterales	Rhodobacteraceae	Rubellimicrobium
OTU000113	100	0	0	0	0	93	0	7	0	0	0	0	0	0	0	0.093198	0	0.007812	0	0	0	Bacteria	Bacteroidetes	Bacteroidia	Flavobacteriales	Weeksellaceae	Chryseobacterium	Chryseobacterium_taklimakanense
OTU000324	99	2	0	2	0	95	0	0	0	0	0	0.002003	0	0.002023	0	0.095202	0	0	0	0	0	Bacteria	Proteobacteria	Alphaproteobacteria	Rhizobiales	Rhizobiaceae	Aureimonas
OTU000367	99	0	0	1	2	1	15	17	16	40	7	0	0	0.001012	0.002334	0.001002	0.016687	0.018973	0.017457	0.043804	0.01282	Bacteria
OTU000426	99	2	2	88	2	0	0	1	1	3	0	0.002003	0.002272	0.089017	0.002334	0	0	0.001116	0.001091	0.003285	0	Bacteria	Firmicutes	Erysipelotrichia	Erysipelotrichales	Erysipelotrichaceae	Erysipelatoclostridium
OTU001292	99	2	1	96	0	0	0	0	0	0	0	0.002003	0.001136	0.097109	0	0	0	0	0	0	0	Bacteria	Chloroflexi	Anaerolineae	Anaerolineales	Anaerolineaceae
OTU000261	98	0	16	0	81	0	0	0	1	0	0	0	0.018177	0	0.094518	0	0	0	0.001091	0	0	Bacteria	Fusobacteria	Fusobacteriia	Fusobacteriales	Fusobacteriaceae	Fusobacterium
OTU000378	98	40	1	57	0	0	0	0	0	0	0	0.040058	0.001136	0.057658	0	0	0	0	0	0	0	Bacteria	Firmicutes	Clostridia	Clostridiales	Ruminococcaceae	Ruminococcaceae_UCG-014
OTU000473	97	0	0	97	0	0	0	0	0	0	0	0	0	0.098121	0	0	0	0	0	0	0	Bacteria	Chloroflexi	Anaerolineae	Anaerolineales	Anaerolineaceae	Anaerolinea
OTU001288	97	0	0	0	0	97	0	0	0	0	0	0	0	0	0	0.097206	0	0	0	0	0	Bacteria	Planctomycetes	Planctomycetacia	Pirellulales	Pirellulaceae	Pirellula
OTU000076	96	0	5	30	9	11	16	8	0	11	6	0	0.00568	0.030347	0.010502	0.011023	0.017799	0.008928	0	0.012046	0.010989	Bacteria	Proteobacteria	Gammaproteobacteria	Betaproteobacteriales	Burkholderiaceae
OTU001132	95	0	0	0	0	95	0	0	0	0	0	0	0	0	0	0.095202	0	0	0	0	0	Bacteria	Proteobacteria	Alphaproteobacteria	Azospirillales	Azospirillaceae	Niveispirillum	alpha_proteobacterium_AAP38
OTU000039	94	2	0	4	0	1	23	25	31	5	3	0.002003	0	0.004046	0	0.001002	0.025586	0.027901	0.033823	0.005476	0.005494	Bacteria	Proteobacteria	Alphaproteobacteria	Rhizobiales	Devosiaceae	Devosia
OTU001112	93	0	0	93	0	0	0	0	0	0	0	0	0	0.094074	0	0	0	0	0	0	0	Bacteria	Actinobacteria	Actinobacteria	Corynebacteriales	Corynebacteriaceae	Corynebacterium	Corynebacterium_pyruviciproducens_ATCC_BAA-1742
OTU000137	92	1	6	15	13	19	15	8	7	7	1	0.001001	0.006816	0.015173	0.01517	0.01904	0.016687	0.008928	0.007637	0.007666	0.001831	Bacteria	Proteobacteria	Gammaproteobacteria	Enterobacteriales	Enterobacteriaceae	Proteus
OTU001186	92	0	0	29	1	62	0	0	0	0	0	0	0	0.029335	0.001167	0.062132	0	0	0	0	0	Bacteria	Proteobacteria	Gammaproteobacteria	Salinisphaerales	Solimonadaceae	Hydrocarboniphaga
OTU001282	92	92	0	0	0	0	0	0	0	0	0	0.092135	0	0	0	0	0	0	0	0	0	Bacteria	Bacteroidetes	Ignavibacteria	OPB56
OTU000091	88	0	3	0	28	48	2	2	3	0	2	0	0.003408	0	0.032673	0.048102	0.002225	0.002232	0.003273	0	0.003663	Bacteria	Firmicutes	Bacilli	Lactobacillales	Streptococcaceae	Streptococcus	Streptococcus_salivarius_subsp_thermophilus
OTU000263	88	0	8	0	3	66	0	10	0	0	1	0	0.009088	0	0.003501	0.06614	0	0.011161	0	0	0.001831	Bacteria	Actinobacteria	Actinobacteria	Micrococcales	Micrococcaceae	Rothia
OTU000265	88	88	0	0	0	0	0	0	0	0	0	0.088129	0	0	0	0	0	0	0	0	0	Bacteria	Bacteroidetes	Bacteroidia	Flavobacteriales	Flavobacteriaceae	Flavobacterium
OTU000741	88	0	0	0	0	88	0	0	0	0	0	0	0	0	0	0.088187	0	0	0	0	0	Bacteria	Patescibacteria	Saccharimonadia	Saccharimonadales	Saccharimonadaceae
OTU000284	85	82	0	1	0	1	1	0	0	0	0	0.08212	0	0.001012	0	0.001002	0.001112	0	0	0	0	Bacteria	Firmicutes	Bacilli	Bacillales	Bacillaceae	Bacillus	Bacillus_pseudofirmus
OTU000306	84	24	3	0	1	43	13	0	0	0	0	0.024035	0.003408	0	0.001167	0.043091	0.014462	0	0	0	0	Bacteria	Proteobacteria	Gammaproteobacteria	Betaproteobacteriales	Rhodocyclaceae	Methyloversatilis
OTU001309	84	84	0	0	0	0	0	0	0	0	0	0.084123	0	0	0	0	0	0	0	0	0	Bacteria	Acidobacteria	Acidobacteriia	Solibacterales	Solibacteraceae_Subgroup_3	Candidatus_Solibacter
OTU001394	84	0	0	0	0	84	0	0	0	0	0	0	0	0	0	0.084178	0	0	0	0	0	Bacteria	Chlamydiae	Chlamydiae	Chlamydiales	Parachlamydiaceae
OTU001441	84	84	0	0	0	0	0	0	0	0	0	0.084123	0	0	0	0	0	0	0	0	0	Bacteria	Patescibacteria	Parcubacteria	Candidatus_Moranbacteria
OTU001109	83	0	0	0	0	0	0	1	3	0	79	0	0	0	0	0	0	0.001116	0.003273	0	0.144683	Bacteria	Proteobacteria	Alphaproteobacteria	Acetobacterales	Acetobacteraceae	Commensalibacter	Commensalibacter_intestini_A911
OTU000122	82	6	17	14	9	20	1	3	6	4	2	0.006009	0.019313	0.014162	0.010502	0.020042	0.001112	0.003348	0.006546	0.00438	0.003663	Bacteria	Proteobacteria	Gammaproteobacteria	Enterobacteriales	Enterobacteriaceae	Providencia
OTU000144	82	2	1	1	12	64	0	0	1	1	0	0.002003	0.001136	0.001012	0.014003	0.064136	0	0	0.001091	0.001095	0	Bacteria	Actinobacteria	Actinobacteria	Micrococcales	Micrococcaceae	Rothia
OTU000807	82	0	5	0	0	77	0	0	0	0	0	0	0.00568	0	0	0.077164	0	0	0	0	0	Bacteria	Bacteroidetes	Bacteroidia	Bacteroidales	Prevotellaceae	Alloprevotella
OTU000065	80	0	0	0	26	54	0	0	0	0	0	0	0	0	0.030339	0.054115	0	0	0	0	0	Bacteria	Cyanobacteria	Oxyphotobacteria	Chloroplast
OTU000164	80	0	2	2	7	61	0	2	2	4	0	0	0.002272	0.002023	0.008168	0.06113	0	0.002232	0.002182	0.00438	0	Bacteria	Proteobacteria	Alphaproteobacteria	Rhizobiales	Beijerinckiaceae	Methylobacterium
OTU000356	80	0	3	77	0	0	0	0	0	0	0	0	0.003408	0.077889	0	0	0	0	0	0	0	Bacteria	Bacteroidetes	Bacteroidia	Bacteroidales	Prevotellaceae	Prevotella_7
OTU001364	80	0	0	80	0	0	0	0	0	0	0	0	0	0.080924	0	0	0	0	0	0	0	Bacteria	Actinobacteria	Actinobacteria	Micrococcales	Micrococcales_Incertae_Sedis	Timonella	Timonella_sp_06B10-4-8
OTU001437	80	0	0	80	0	0	0	0	0	0	0	0	0	0.080924	0	0	0	0	0	0	0	Bacteria	Patescibacteria	Parcubacteria	Candidatus_Nomurabacteria
OTU000216	79	1	6	69	3	0	0	0	0	0	0	0.001001	0.006816	0.069797	0.003501	0	0	0	0	0	0	Bacteria	Acidobacteria	Acidobacteriia	Solibacterales	Solibacteraceae_Subgroup_3	Bryobacter
OTU000422	79	0	1	78	0	0	0	0	0	0	0	0	0.001136	0.078901	0	0	0	0	0	0	0	Bacteria	Chloroflexi	KD4-96
OTU001467	79	0	79	0	0	0	0	0	0	0	0	0	0.089748	0	0	0	0	0	0	0	0	Bacteria	Bacteroidetes	Bacteroidia	Sphingobacteriales	Sphingobacteriaceae	Sphingobacterium
OTU000178	78	65	0	4	0	0	2	0	0	2	5	0.065095	0	0.004046	0	0	0.002225	0	0	0.00219	0.009157	Bacteria	Actinobacteria	Actinobacteria	Propionibacteriales	Nocardioidaceae	Aeromicrobium
OTU000618	78	78	0	0	0	0	0	0	0	0	0	0.078114	0	0	0	0	0	0	0	0	0	Bacteria
OTU000179	76	0	0	0	0	0	18	21	8	24	5	0	0	0	0	0	0.020024	0.023437	0.008728	0.026283	0.009157	Bacteria
OTU001450	76	0	1	75	0	0	0	0	0	0	0	0	0.001136	0.075866	0	0	0	0	0	0	0	Bacteria	Chloroflexi	Anaerolineae	SJA-15
OTU000196	75	0	0	51	16	0	4	2	0	2	0	0	0	0.051589	0.01867	0	0.00445	0.002232	0	0.00219	0	Bacteria	Actinobacteria	Actinobacteria	Corynebacteriales	Nocardiaceae	Rhodococcus	Rhodococcus_fascians
OTU000147	73	0	0	5	3	63	0	0	1	1	0	0	0	0.005058	0.003501	0.063134	0	0	0.001091	0.001095	0	Bacteria	Proteobacteria	Gammaproteobacteria	Pseudomonadales	Pseudomonadaceae	Pseudomonas
OTU001059	73	0	0	61	12	0	0	0	0	0	0	0	0	0.061705	0.014003	0	0	0	0	0	0	Bacteria	Planctomycetes	Phycisphaerae	mle1-8
OTU000093	72	0	14	9	3	5	10	19	7	5	0	0	0.015905	0.009104	0.003501	0.005011	0.011124	0.021205	0.007637	0.005476	0	Bacteria	Firmicutes	Bacilli	Bacillales	Staphylococcaceae	Staphylococcus	Staphylococcus_sciuri
OTU000994	72	0	0	72	0	0	0	0	0	0	0	0	0	0.072832	0	0	0	0	0	0	0	Bacteria	Acidobacteria	Acidobacteriia	Acidobacteriales
OTU001520	72	72	0	0	0	0	0	0	0	0	0	0.072105	0	0	0	0	0	0	0	0	0	Bacteria	Planctomycetes	Planctomycetacia	Gemmatales	Gemmataceae
OTU000192	70	16	12	18	15	8	0	0	0	1	0	0.016023	0.013633	0.018208	0.017503	0.008017	0	0	0	0.001095	0	Bacteria	Bacteroidetes	Bacteroidia	Flavobacteriales	Flavobacteriaceae	Myroides
OTU000448	70	65	0	0	5	0	0	0	0	0	0	0.065095	0	0	0.005834	0	0	0	0	0	0	Bacteria	Proteobacteria	Alphaproteobacteria	Rhizobiales	Devosiaceae	Pelagibacterium
OTU001042	70	0	7	0	11	52	0	0	0	0	0	0	0.007952	0	0.012836	0.05211	0	0	0	0	0	Bacteria	Proteobacteria	Deltaproteobacteria	Bdellovibrionales	Bacteriovoracaceae	Peredibacter
OTU000111	69	0	0	0	0	0	7	0	62	0	0	0	0	0	0	0	0.007787	0	0.067646	0	0	Bacteria	Bacteroidetes	Bacteroidia	Flavobacteriales	Flavobacteriaceae	Myroides	Myroides_odoratimimus
OTU000432	69	69	0	0	0	0	0	0	0	0	0	0.069101	0	0	0	0	0	0	0	0	0	Bacteria	Proteobacteria	Alphaproteobacteria	Acetobacterales	Acetobacteraceae	Craurococcus
OTU000528	69	0	2	67	0	0	0	0	0	0	0	0	0.002272	0.067774	0	0	0	0	0	0	0	Bacteria	Chloroflexi	Anaerolineae	SBR1031
OTU000155	68	2	0	66	0	0	0	0	0	0	0	0.002003	0	0.066762	0	0	0	0	0	0	0	Bacteria	Bacteroidetes	Bacteroidia	Flavobacteriales	Flavobacteriaceae	Myroides	Myroides_sp_122B
OTU000797	67	0	0	22	16	0	12	15	0	0	2	0	0	0.022254	0.01867	0	0.013349	0.016741	0	0	0.003663	Bacteria	Proteobacteria	Gammaproteobacteria	Pseudomonadales	Moraxellaceae	Alkanindiges
OTU000071	66	0	0	2	29	21	0	0	1	1	12	0	0	0.002023	0.03384	0.021045	0	0	0.001091	0.001095	0.021977	Bacteria	Proteobacteria	Gammaproteobacteria	Pseudomonadales	Moraxellaceae	Acinetobacter
OTU000389	66	0	1	0	0	1	3	0	1	60	0	0	0.001136	0	0	0.001002	0.003337	0	0.001091	0.065707	0	Bacteria	Proteobacteria	Gammaproteobacteria	Enterobacteriales	Enterobacteriaceae
OTU001639	66	0	0	0	66	0	0	0	0	0	0	0	0	0	0.077015	0	0	0	0	0	0	Bacteria	Patescibacteria	Parcubacteria
OTU000213	65	0	0	39	7	0	0	13	2	2	2	0	0	0.039451	0.008168	0	0	0.014509	0.002182	0.00219	0.003663	Bacteria	Proteobacteria	Alphaproteobacteria	Caulobacterales	Caulobacteraceae	Caulobacter
OTU000508	65	0	4	15	2	39	1	0	0	1	3	0	0.004544	0.015173	0.002334	0.039083	0.001112	0	0	0.001095	0.005494	Bacteria	Firmicutes	Bacilli	Bacillales	Planococcaceae	Chryseomicrobium
OTU001499	65	0	0	0	1	64	0	0	0	0	0	0	0	0	0.001167	0.064136	0	0	0	0	0	Bacteria	Proteobacteria	Gammaproteobacteria	Diplorickettsiales	Diplorickettsiaceae	Diplorickettsia	Diplorickettsia_massiliensis_20B
OTU001616	65	65	0	0	0	0	0	0	0	0	0	0.065095	0	0	0	0	0	0	0	0	0	Bacteria	Firmicutes	Clostridia	Clostridiales	Ruminococcaceae
OTU001455	64	0	0	0	0	63	0	0	1	0	0	0	0	0	0	0.063134	0	0	0.001091	0	0	Bacteria	Actinobacteria	Actinobacteria	Micrococcales	Dermabacteraceae	Dermabacter
OTU001606	64	0	0	0	0	64	0	0	0	0	0	0	0	0	0	0.064136	0	0	0	0	0	Bacteria	Epsilonbacteraeota	Campylobacteria	Campylobacterales	Campylobacteraceae	Campylobacter
OTU000126	63	0	1	12	6	38	3	0	1	1	1	0	0.001136	0.012139	0.007001	0.038081	0.003337	0	0.001091	0.001095	0.001831	Bacteria	Proteobacteria	Gammaproteobacteria	Betaproteobacteriales	Burkholderiaceae	Massilia
OTU000127	63	2	6	12	1	3	8	11	10	8	2	0.002003	0.006816	0.012139	0.001167	0.003006	0.008899	0.012277	0.010911	0.008761	0.003663	Bacteria	Firmicutes	Bacilli	Lactobacillales	Enterococcaceae	Enterococcus
OTU001034	63	63	0	0	0	0	0	0	0	0	0	0.063092	0	0	0	0	0	0	0	0	0	Bacteria	Acidobacteria	Acidobacteriia	Solibacterales	Solibacteraceae_Subgroup_3	Bryobacter
OTU001440	63	9	0	0	0	54	0	0	0	0	0	0.009013	0	0	0	0.054115	0	0	0	0	0	Bacteria	Proteobacteria	Alphaproteobacteria	Caulobacterales	Caulobacteraceae	Phenylobacterium
OTU001611	63	63	0	0	0	0	0	0	0	0	0	0.063092	0	0	0	0	0	0	0	0	0	Bacteria	Planctomycetes	Planctomycetacia	Pirellulales	Pirellulaceae
OTU001633	63	0	0	63	0	0	0	0	0	0	0	0	0	0.063728	0	0	0	0	0	0	0	Bacteria	Planctomycetes	Planctomycetacia	Gemmatales	Gemmataceae
OTU000293	62	1	0	0	0	61	0	0	0	0	0	0.001001	0	0	0	0.06113	0	0	0	0	0	Bacteria	Proteobacteria	Alphaproteobacteria	Acetobacterales	Acetobacteraceae	Roseomonas
OTU000531	62	0	7	23	0	26	0	6	0	0	0	0	0.007952	0.023266	0	0.026055	0	0.006696	0	0	0	Bacteria	Patescibacteria	Saccharimonadia	Saccharimonadales	Saccharimonadaceae
OTU000955	62	0	0	62	0	0	0	0	0	0	0	0	0	0.062716	0	0	0	0	0	0	0	Bacteria	Firmicutes	Bacilli	Lactobacillales	Lactobacillaceae	Pediococcus	Pediococcus_pentosaceus
OTU001607	62	0	0	0	0	62	0	0	0	0	0	0	0	0	0	0.062132	0	0	0	0	0	Bacteria
OTU001680	62	60	1	1	0	0	0	0	0	0	0	0.060088	0.001136	0.001012	0	0	0	0	0	0	0	Bacteria	Patescibacteria	Parcubacteria	Candidatus_Moranbacteria
OTU000100	61	0	0	0	0	0	5	22	7	23	4	0	0	0	0	0	0.005562	0.024553	0.007637	0.025188	0.007326	Bacteria	Firmicutes	Bacilli	Lactobacillales	Streptococcaceae	Streptococcus	Streptococcus_varani
OTU000867	61	0	0	57	0	1	0	2	0	1	0	0	0	0.057658	0	0.001002	0	0.002232	0	0.001095	0	Bacteria	Firmicutes	Bacilli	Lactobacillales	Lactobacillaceae	Lactobacillus	Lactobacillus_sucicola_DSM_21376_=_JCM_15457
OTU001319	61	60	0	1	0	0	0	0	0	0	0	0.060088	0	0.001012	0	0	0	0	0	0	0	Bacteria	Actinobacteria	Actinobacteria	Propionibacteriales	Nocardioidaceae	Nocardioides
OTU000049	60	9	0	4	9	12	4	8	6	6	2	0.009013	0	0.004046	0.010502	0.012025	0.00445	0.008928	0.006546	0.006571	0.003663	Bacteria	Proteobacteria	Gammaproteobacteria	Xanthomonadales	Xanthomonadaceae	Stenotrophomonas	Stenotrophomonas_rhizophila
OTU000243	60	17	0	17	4	20	0	1	0	0	1	0.017025	0	0.017196	0.004668	0.020042	0	0.001116	0	0	0.001831	Bacteria	Proteobacteria	Gammaproteobacteria	Betaproteobacteriales	Burkholderiaceae
OTU000481	60	0	0	0	60	0	0	0	0	0	0	0	0	0	0.070013	0	0	0	0	0	0	Archaea	Euryarchaeota	Methanobacteria	Methanobacteriales	Methanobacteriaceae	Methanobacterium
OTU000595	60	35	0	24	0	1	0	0	0	0	0	0.035051	0	0.024277	0	0.001002	0	0	0	0	0	Bacteria	Proteobacteria	Alphaproteobacteria	Rhizobiales	Beijerinckiaceae
OTU001608	60	1	0	59	0	0	0	0	0	0	0	0.001001	0	0.059682	0	0	0	0	0	0	0	Bacteria	Actinobacteria	Actinobacteria	Corynebacteriales	Nocardiaceae	Williamsia
OTU001626	59	59	0	0	0	0	0	0	0	0	0	0.059086	0	0	0	0	0	0	0	0	0	Bacteria	Chloroflexi	Anaerolineae	Anaerolineales	Anaerolineaceae
OTU001666	59	56	3	0	0	0	0	0	0	0	0	0.056082	0.003408	0	0	0	0	0	0	0	0	Bacteria	Gemmatimonadetes	Gemmatimonadetes	Gemmatimonadales	Gemmatimonadaceae
OTU001694	59	59	0	0	0	0	0	0	0	0	0	0.059086	0	0	0	0	0	0	0	0	0	Bacteria	Planctomycetes	Planctomycetacia	Planctomycetales
OTU001734	59	0	0	0	59	0	0	0	0	0	0	0	0	0	0.068846	0	0	0	0	0	0	Bacteria	Patescibacteria	Parcubacteria	Candidatus_Kaiserbacteria
OTU000087	58	10	5	12	16	7	3	2	0	2	1	0.010015	0.00568	0.012139	0.01867	0.007015	0.003337	0.002232	0	0.00219	0.001831	Bacteria	Firmicutes	Bacilli	Lactobacillales	Leuconostocaceae	Weissella
OTU000117	58	1	10	2	13	6	21	0	0	4	1	0.001001	0.011361	0.002023	0.01517	0.006013	0.023361	0	0	0.00438	0.001831	Bacteria	Proteobacteria	Alphaproteobacteria	Caulobacterales	Caulobacteraceae
OTU000145	58	0	9	23	2	18	1	2	1	2	0	0	0.010224	0.023266	0.002334	0.018038	0.001112	0.002232	0.001091	0.00219	0	Bacteria	Proteobacteria	Gammaproteobacteria	Pseudomonadales	Pseudomonadaceae	Pseudomonas
OTU000238	58	16	0	35	0	2	4	1	0	0	0	0.016023	0	0.035404	0	0.002004	0.00445	0.001116	0	0	0	Bacteria	Actinobacteria	Actinobacteria	Micrococcales	Micrococcaceae	Nesterenkonia
OTU000279	58	11	0	17	1	23	2	0	0	2	2	0.011016	0	0.017196	0.001167	0.023049	0.002225	0	0	0.00219	0.003663	Bacteria	Proteobacteria	Alphaproteobacteria	Sphingomonadales	Sphingomonadaceae	Novosphingobium
OTU000577	58	0	1	56	1	0	0	0	0	0	0	0	0.001136	0.056647	0.001167	0	0	0	0	0	0	Bacteria	Patescibacteria	Saccharimonadia	Saccharimonadales
OTU001411	58	0	1	57	0	0	0	0	0	0	0	0	0.001136	0.057658	0	0	0	0	0	0	0	Bacteria	Nitrospirae	Nitrospira	Nitrospirales	Nitrospiraceae	Nitrospira
OTU000131	57	0	6	0	0	2	3	7	10	29	0	0	0.006816	0	0	0.002004	0.003337	0.007812	0.010911	0.031758	0	Bacteria	Proteobacteria	Gammaproteobacteria	Enterobacteriales	Enterobacteriaceae
OTU001097	57	0	1	56	0	0	0	0	0	0	0	0	0.001136	0.056647	0	0	0	0	0	0	0	Bacteria	Chloroflexi	Chloroflexia	Thermomicrobiales	Thermomicrobiaceae	Nitrolancea
OTU001761	57	0	0	0	0	0	57	0	0	0	0	0	0	0	0	0	0.063409	0	0	0	0	Bacteria
OTU000384	56	0	0	0	0	0	0	11	12	32	1	0	0	0	0	0	0	0.012277	0.013093	0.035044	0.001831	Bacteria
OTU001643	56	0	0	0	1	55	0	0	0	0	0	0	0	0	0.001167	0.055117	0	0	0	0	0	Bacteria	Proteobacteria	Alphaproteobacteria	Acetobacterales	Acetobacteraceae
OTU000368	55	42	5	0	3	0	0	0	1	4	0	0.042061	0.00568	0	0.003501	0	0	0	0.001091	0.00438	0	Bacteria	Bacteroidetes	Bacteroidia	Sphingobacteriales	Sphingobacteriaceae	Sphingobacterium	Sphingobacterium_faecium
OTU000792	55	0	0	0	0	53	0	0	2	0	0	0	0	0	0	0.053113	0	0	0.002182	0	0	Bacteria	Proteobacteria	Alphaproteobacteria
OTU000236	54	3	4	35	2	4	0	0	1	4	1	0.003004	0.004544	0.035404	0.002334	0.004008	0	0	0.001091	0.00438	0.001831	Bacteria	Firmicutes	Bacilli	Bacillales	Planococcaceae
OTU000339	54	1	0	2	0	1	10	14	12	10	4	0.001001	0	0.002023	0	0.001002	0.011124	0.015625	0.013093	0.010951	0.007326	Bacteria
OTU000783	53	0	8	1	0	0	16	15	7	3	3	0	0.009088	0.001012	0	0	0.017799	0.016741	0.007637	0.003285	0.005494	Bacteria	Bacteroidetes	Bacteroidia	Sphingobacteriales	Sphingobacteriaceae	Nubsella
OTU001754	53	1	0	0	0	52	0	0	0	0	0	0.001001	0	0	0	0.05211	0	0	0	0	0	Bacteria	Patescibacteria	Saccharimonadia	Saccharimonadales
OTU000315	52	36	15	0	0	0	0	0	0	0	1	0.036053	0.017041	0	0	0	0	0	0	0	0.001831	Bacteria	Acidobacteria	Acidobacteriia	Solibacterales	Solibacteraceae_Subgroup_3	Bryobacter
OTU001709	52	0	0	52	0	0	0	0	0	0	0	0	0	0.052601	0	0	0	0	0	0	0	Bacteria	Patescibacteria	ABY1
OTU000445	51	0	0	51	0	0	0	0	0	0	0	0	0	0.051589	0	0	0	0	0	0	0	Bacteria	Deinococcus-Thermus	Deinococci	Deinococcales	Deinococcaceae	Deinococcus
OTU001130	51	1	0	50	0	0	0	0	0	0	0	0.001001	0	0.050578	0	0	0	0	0	0	0	Bacteria	Actinobacteria	Thermoleophilia	Gaiellales
OTU001184	51	0	1	50	0	0	0	0	0	0	0	0	0.001136	0.050578	0	0	0	0	0	0	0	Bacteria	Firmicutes	Clostridia	Clostridiales	Family_XI	Anaerococcus
OTU001681	51	0	0	0	0	51	0	0	0	0	0	0	0	0	0	0.051108	0	0	0	0	0	Bacteria	Proteobacteria	Alphaproteobacteria	Rhizobiales	Xanthobacteraceae	Pseudoxanthobacter
OTU000490	50	1	9	0	20	0	0	20	0	0	0	0.001001	0.010224	0	0.023338	0	0	0.022321	0	0	0	Bacteria	Proteobacteria	Deltaproteobacteria	Bdellovibrionales	Bdellovibrionaceae	Bdellovibrio	Bdellovibrio_bacteriovorus_str_Tiberius
OTU000719	50	6	2	30	1	1	9	1	0	0	0	0.006009	0.002272	0.030347	0.001167	0.001002	0.010012	0.001116	0	0	0	Bacteria	Firmicutes	Erysipelotrichia	Erysipelotrichales	Erysipelotrichaceae	Turicibacter
OTU000276	49	0	2	0	0	2	35	1	2	6	1	0	0.002272	0	0	0.002004	0.038935	0.001116	0.002182	0.006571	0.001831	Bacteria	Firmicutes	Bacilli	Bacillales	Bacillaceae	Anoxybacillus
OTU000294	49	47	0	0	0	0	0	0	2	0	0	0.047069	0	0	0	0	0	0	0.002182	0	0	Bacteria	Firmicutes	Bacilli	Bacillales	Bacillaceae	Bacillus	Bacillus_circulans
OTU000852	49	0	0	49	0	0	0	0	0	0	0	0	0	0.049566	0	0	0	0	0	0	0	Bacteria	Acidobacteria	Acidobacteriia	Acidobacteriales
OTU001367	49	23	0	25	0	1	0	0	0	0	0	0.023034	0	0.025289	0	0.001002	0	0	0	0	0	Bacteria	Bacteroidetes	Bacteroidia	Bacteroidales	Tannerellaceae	Parabacteroides	Parabacteroides_goldsteinii
OTU001471	49	1	0	48	0	0	0	0	0	0	0	0.001001	0	0.048554	0	0	0	0	0	0	0	Bacteria	Bacteroidetes	Bacteroidia	Sphingobacteriales	Sphingobacteriaceae
OTU000665	48	0	0	0	0	0	0	0	0	48	0	0	0	0	0	0	0	0	0	0.052565	0	Bacteria	Bacteroidetes	Chlorobia	Chlorobiales	Chlorobiaceae	Chlorobium
OTU000780	48	25	0	22	0	1	0	0	0	0	0	0.025037	0	0.022254	0	0.001002	0	0	0	0	0	Bacteria	Proteobacteria	Deltaproteobacteria	Myxococcales	Archangiaceae	Anaeromyxobacter	Anaeromyxobacter_sp_Fw109-5
OTU001322	48	0	1	3	0	44	0	0	0	0	0	0	0.001136	0.003035	0	0.044093	0	0	0	0	0	Bacteria	Actinobacteria	Actinobacteria	Corynebacteriales	Nocardiaceae	Gordonia
OTU000029	47	2	0	1	8	6	5	11	3	6	5	0.002003	0	0.001012	0.009335	0.006013	0.005562	0.012277	0.003273	0.006571	0.009157	Bacteria	Proteobacteria	Alphaproteobacteria	Rhizobiales	Rhizobiaceae
OTU001061	47	0	2	45	0	0	0	0	0	0	0	0	0.002272	0.04552	0	0	0	0	0	0	0	Bacteria	Chloroflexi	Anaerolineae	Anaerolineales	Anaerolineaceae
OTU000223	46	0	3	38	5	0	0	0	0	0	0	0	0.003408	0.038439	0.005834	0	0	0	0	0	0	Bacteria	Proteobacteria	Deltaproteobacteria	Myxococcales	Archangiaceae	Anaeromyxobacter
OTU000523	46	23	0	0	0	0	0	7	16	0	0	0.023034	0	0	0	0	0	0.007812	0.017457	0	0	Bacteria	Proteobacteria	Alphaproteobacteria	Acetobacterales	Acetobacteraceae	Acetobacter
OTU000576	46	0	0	2	0	43	0	0	0	1	0	0	0	0.002023	0	0.043091	0	0	0	0.001095	0	Bacteria	Proteobacteria	Alphaproteobacteria	Rhizobiales	Rhizobiaceae	Mesorhizobium
OTU000722	46	2	0	43	0	1	0	0	0	0	0	0.002003	0	0.043497	0	0.001002	0	0	0	0	0	Bacteria	Firmicutes	Clostridia	Clostridiales	Ruminococcaceae	Ruminococcaceae_UCG-014
OTU001668	46	46	0	0	0	0	0	0	0	0	0	0.046067	0	0	0	0	0	0	0	0	0	Bacteria	Firmicutes	Clostridia	Clostridiales	Ruminococcaceae	Ruminococcaceae_UCG-014
OTU001859	46	46	0	0	0	0	0	0	0	0	0	0.046067	0	0	0	0	0	0	0	0	0	Bacteria
OTU001896	46	0	0	0	0	46	0	0	0	0	0	0	0	0	0	0.046098	0	0	0	0	0	Bacteria
OTU001919	46	0	0	0	46	0	0	0	0	0	0	0	0	0	0.053677	0	0	0	0	0	0	Bacteria	Patescibacteria	Parcubacteria	Candidatus_Moranbacteria
OTU000135	45	4	4	3	0	0	26	3	0	1	4	0.004006	0.004544	0.003035	0	0	0.028923	0.003348	0	0.001095	0.007326	Bacteria	Proteobacteria	Gammaproteobacteria	Enterobacteriales	Enterobacteriaceae
OTU000142	45	7	4	1	3	20	0	1	2	3	4	0.00701	0.004544	0.001012	0.003501	0.020042	0	0.001116	0.002182	0.003285	0.007326	Bacteria	Proteobacteria	Gammaproteobacteria	Pseudomonadales	Moraxellaceae	Acinetobacter
OTU001446	45	0	0	42	1	0	1	1	0	0	0	0	0	0.042485	0.001167	0	0.001112	0.001116	0	0	0	Bacteria	Firmicutes	Clostridia	Clostridiales	Ruminococcaceae	Ruminococcaceae_UCG-014
OTU001803	44	0	0	44	0	0	0	0	0	0	0	0	0	0.044508	0	0	0	0	0	0	0	Bacteria	Acidobacteria	Acidobacteriia	Acidobacteriales	Acidobacteriaceae_Subgroup_1	Granulicella
OTU000156	43	1	0	16	11	14	0	0	1	0	0	0.001001	0	0.016185	0.012836	0.01403	0	0	0.001091	0	0	Bacteria	Proteobacteria	Alphaproteobacteria	Sphingomonadales	Sphingomonadaceae	Blastomonas
OTU000161	43	0	0	2	5	0	2	26	0	3	5	0	0	0.002023	0.005834	0	0.002225	0.029018	0	0.003285	0.009157	Bacteria	Proteobacteria	Alphaproteobacteria	Rhizobiales	Beijerinckiaceae	Bosea
OTU000503	42	0	0	0	0	42	0	0	0	0	0	0	0	0	0	0.042089	0	0	0	0	0	Bacteria	Proteobacteria	Gammaproteobacteria	Betaproteobacteriales	Burkholderiaceae	Advenella
OTU000586	42	42	0	0	0	0	0	0	0	0	0	0.042061	0	0	0	0	0	0	0	0	0	Bacteria	Chloroflexi	Anaerolineae
OTU000896	42	40	2	0	0	0	0	0	0	0	0	0.040058	0.002272	0	0	0	0	0	0	0	0	Bacteria	Proteobacteria	Alphaproteobacteria	Acetobacterales	Acetobacteraceae
OTU001127	42	0	0	0	0	41	0	0	0	0	1	0	0	0	0	0.041087	0	0	0	0	0.001831	Bacteria	Bacteroidetes	Bacteroidia	Flavobacteriales	Weeksellaceae	Cloacibacterium
OTU001791	42	0	0	0	1	41	0	0	0	0	0	0	0	0	0.001167	0.041087	0	0	0	0	0	Bacteria	Bacteroidetes	Bacteroidia	Cytophagales	Cytophagaceae	Rhodocytophaga
OTU001922	42	1	0	41	0	0	0	0	0	0	0	0.001001	0	0.041474	0	0	0	0	0	0	0	Bacteria	Firmicutes
OTU001958	42	1	0	41	0	0	0	0	0	0	0	0.001001	0	0.041474	0	0	0	0	0	0	0	Bacteria	Actinobacteria
OTU001971	42	0	0	42	0	0	0	0	0	0	0	0	0	0.042485	0	0	0	0	0	0	0	Bacteria	Actinobacteria
OTU000235	41	1	1	2	2	1	8	12	2	12	0	0.001001	0.001136	0.002023	0.002334	0.001002	0.008899	0.013393	0.002182	0.013141	0	Bacteria	Firmicutes	Bacilli	Lactobacillales	Enterococcaceae	Enterococcus
OTU000254	41	0	0	0	0	32	3	2	4	0	0	0	0	0	0	0.032068	0.003337	0.002232	0.004364	0	0	Bacteria	Bacteroidetes	Bacteroidia	Flavobacteriales	Weeksellaceae	Empedobacter
OTU000431	41	39	0	0	0	0	0	0	0	0	2	0.039057	0	0	0	0	0	0	0	0	0.003663	Bacteria	Proteobacteria	Alphaproteobacteria	Azospirillales	Azospirillaceae	Skermanella
OTU000591	41	41	0	0	0	0	0	0	0	0	0	0.04106	0	0	0	0	0	0	0	0	0	Bacteria	Actinobacteria	Thermoleophilia	Solirubrobacterales	67-14
OTU000826	41	0	3	38	0	0	0	0	0	0	0	0	0.003408	0.038439	0	0	0	0	0	0	0	Bacteria	Firmicutes	Clostridia	Clostridiales	Family_XI	Anaerococcus	Anaerococcus_sp_HMSC068A02
OTU001131	41	0	2	0	0	39	0	0	0	0	0	0	0.002272	0	0	0.039083	0	0	0	0	0	Bacteria	Proteobacteria	Gammaproteobacteria	Betaproteobacteriales	Burkholderiaceae
OTU001155	41	39	0	0	0	1	0	1	0	0	0	0.039057	0	0	0	0.001002	0	0.001116	0	0	0	Bacteria	Bacteroidetes	Bacteroidia	Chitinophagales	Saprospiraceae	Candidatus_Aquirestis
OTU001212	41	0	0	0	0	0	5	26	4	0	6	0	0	0	0	0	0.005562	0.029018	0.004364	0	0.010989	Bacteria	Bacteroidetes	Bacteroidia	Cytophagales	Spirosomaceae	Emticicia	Emticicia_sp_NL128
OTU000119	40	0	0	31	2	5	1	0	0	1	0	0	0	0.031358	0.002334	0.005011	0.001112	0	0	0.001095	0	Bacteria	Proteobacteria	Gammaproteobacteria	Betaproteobacteriales	Burkholderiaceae	Massilia
OTU000188	40	0	0	0	0	0	1	21	5	12	1	0	0	0	0	0	0.001112	0.023437	0.005455	0.013141	0.001831	Bacteria	Firmicutes	Bacilli	Lactobacillales	Lactobacillaceae	Lactobacillus	Lactobacillus_brevis
OTU000190	40	30	0	0	1	3	0	0	6	0	0	0.030044	0	0	0.001167	0.003006	0	0	0.006546	0	0	Bacteria	Actinobacteria	Actinobacteria	Propionibacteriales	Nocardioidaceae	Nocardioides
OTU000326	40	10	0	0	1	6	4	14	5	0	0	0.010015	0	0	0.001167	0.006013	0.00445	0.015625	0.005455	0	0	Bacteria	Actinobacteria	Actinobacteria	Micrococcales	Microbacteriaceae	Galbitalea
OTU001413	40	40	0	0	0	0	0	0	0	0	0	0.040058	0	0	0	0	0	0	0	0	0	Bacteria	Proteobacteria	Alphaproteobacteria	Rhodospirillales	Rhodopirillaceae	Defluviicoccus
OTU002040	40	0	0	0	40	0	0	0	0	0	0	0	0	0	0.046676	0	0	0	0	0	0	Bacteria	Patescibacteria	Saccharimonadia	Saccharimonadales
OTU000627	39	0	5	30	1	3	0	0	0	0	0	0	0.00568	0.030347	0.001167	0.003006	0	0	0	0	0	Bacteria	Firmicutes	Clostridia	Clostridiales	Ruminococcaceae	Pseudobacteroides
OTU000709	39	33	0	1	0	0	2	2	1	0	0	0.033048	0	0.001012	0	0	0.002225	0.002232	0.001091	0	0	Bacteria	Firmicutes	Clostridia	Clostridiales	Ruminococcaceae
OTU001890	39	38	0	1	0	0	0	0	0	0	0	0.038056	0	0.001012	0	0	0	0	0	0	0	Bacteria	Actinobacteria	Actinobacteria	Streptosporangiales	Thermomonosporaceae	Actinomadura
OTU001967	39	39	0	0	0	0	0	0	0	0	0	0.039057	0	0	0	0	0	0	0	0	0	Bacteria	Proteobacteria	Gammaproteobacteria	Legionellales	Legionellaceae	Legionella
OTU001982	39	0	0	0	0	39	0	0	0	0	0	0	0	0	0	0.039083	0	0	0	0	0	Bacteria	Proteobacteria	Alphaproteobacteria	Rhizobiales
OTU000336	38	0	2	2	2	27	2	0	2	0	1	0	0.002272	0.002023	0.002334	0.027057	0.002225	0	0.002182	0	0.001831	Bacteria	Proteobacteria	Gammaproteobacteria	Betaproteobacteriales	Burkholderiaceae	Acidovorax
OTU000566	38	0	0	0	0	38	0	0	0	0	0	0	0	0	0	0.038081	0	0	0	0	0	Bacteria	Actinobacteria	Coriobacteriia	Coriobacteriales	Atopobiaceae	Atopobium
OTU001773	38	0	0	0	0	0	37	1	0	0	0	0	0	0	0	0	0.04116	0.001116	0	0	0	Bacteria
OTU001872	38	0	0	0	0	38	0	0	0	0	0	0	0	0	0	0.038081	0	0	0	0	0	Bacteria	Proteobacteria	Gammaproteobacteria	Pseudomonadales	Moraxellaceae	Acinetobacter
OTU001988	38	38	0	0	0	0	0	0	0	0	0	0.038056	0	0	0	0	0	0	0	0	0	Bacteria	Acidobacteria	Acidobacteriia	Acidobacteriales
OTU001003	37	0	0	37	0	0	0	0	0	0	0	0	0	0.037427	0	0	0	0	0	0	0	Bacteria	Firmicutes	Clostridia	Clostridiales	Clostridiaceae_1	Clostridium_sensu_stricto_6
OTU001776	37	37	0	0	0	0	0	0	0	0	0	0.037054	0	0	0	0	0	0	0	0	0	Bacteria	Bacteroidetes	Bacteroidia	Chitinophagales	Chitinophagaceae	Flavisolibacter
OTU002036	37	37	0	0	0	0	0	0	0	0	0	0.037054	0	0	0	0	0	0	0	0	0	Bacteria
OTU002052	37	0	0	0	37	0	0	0	0	0	0	0	0	0	0.043175	0	0	0	0	0	0	Archaea	Euryarchaeota	Methanomicrobia	Methanocellales	Methanocellaceae	Methanocella
OTU000150	36	0	0	0	0	0	1	6	18	6	5	0	0	0	0	0	0.001112	0.006696	0.019639	0.006571	0.009157	Bacteria	Epsilonbacteraeota	Campylobacteria	Campylobacterales	Arcobacteraceae	Arcobacter
OTU000348	36	0	0	0	10	26	0	0	0	0	0	0	0	0	0.011669	0.026055	0	0	0	0	0	Bacteria	Proteobacteria	Alphaproteobacteria	Rhodobacterales	Rhodobacteraceae
OTU000393	36	0	36	0	0	0	0	0	0	0	0	0	0.040898	0	0	0	0	0	0	0	0	Archaea	Crenarchaeota	Bathyarchaeia
OTU000829	36	0	0	34	0	0	0	1	0	1	0	0	0	0.034393	0	0	0	0.001116	0	0.001095	0	Bacteria	Firmicutes	Clostridia	Clostridiales	Family_XI	Anaerococcus
OTU000928	36	0	0	0	0	0	0	21	0	0	15	0	0	0	0	0	0	0.023437	0	0	0.027472	Bacteria
OTU000992	36	1	0	35	0	0	0	0	0	0	0	0.001001	0	0.035404	0	0	0	0	0	0	0	Bacteria	Firmicutes	Clostridia	Clostridiales	Lachnospiraceae	Marvinbryantia	Clostridiales_bacterium_CIEAF_012
OTU001975	36	0	0	36	0	0	0	0	0	0	0	0	0	0.036416	0	0	0	0	0	0	0	Bacteria	Proteobacteria	Deltaproteobacteria	Syntrophobacterales	Syntrophaceae	Desulfobacca
OTU002004	36	2	0	34	0	0	0	0	0	0	0	0.002003	0	0.034393	0	0	0	0	0	0	0	Bacteria
OTU000856	35	35	0	0	0	0	0	0	0	0	0	0.035051	0	0	0	0	0	0	0	0	0	Bacteria	Actinobacteria	Actinobacteria	Micrococcales	Bogoriellaceae	Bogoriella	Bogoriella_caseilytica
OTU001543	35	0	1	34	0	0	0	0	0	0	0	0	0.001136	0.034393	0	0	0	0	0	0	0	Bacteria	Actinobacteria	Thermoleophilia	Solirubrobacterales	67-14
OTU002037	35	0	0	0	0	35	0	0	0	0	0	0	0	0	0	0.035074	0	0	0	0	0	Bacteria	Proteobacteria	Gammaproteobacteria	Xanthomonadales	Xanthomonadaceae	SN8
OTU002064	35	35	0	0	0	0	0	0	0	0	0	0.035051	0	0	0	0	0	0	0	0	0	Bacteria	Actinobacteria	Coriobacteriia	Coriobacteriales	Eggerthellaceae
OTU002120	35	0	0	35	0	0	0	0	0	0	0	0	0	0.035404	0	0	0	0	0	0	0	Bacteria
OTU000056	34	0	0	0	15	16	0	3	0	0	0	0	0	0	0.017503	0.016034	0	0.003348	0	0	0	Bacteria	Patescibacteria	Parcubacteria
OTU000167	34	9	0	14	7	1	0	0	0	0	3	0.009013	0	0.014162	0.008168	0.001002	0	0	0	0	0.005494	Bacteria	Proteobacteria	Alphaproteobacteria	Rhodobacterales	Rhodobacteraceae	Paracoccus
OTU000183	34	2	0	19	4	7	1	0	1	0	0	0.002003	0	0.019219	0.004668	0.007015	0.001112	0	0.001091	0	0	Bacteria	Proteobacteria	Gammaproteobacteria	Betaproteobacteriales	Methylophilaceae
OTU000199	34	0	0	0	7	27	0	0	0	0	0	0	0	0	0.008168	0.027057	0	0	0	0	0	Bacteria	Proteobacteria	Gammaproteobacteria	Xanthomonadales	Rhodanobacteraceae
OTU000226	34	1	28	3	1	1	0	0	0	0	0	0.001001	0.03181	0.003035	0.001167	0.001002	0	0	0	0	0	Bacteria	Chloroflexi	Anaerolineae	SJA-15
OTU000242	34	0	0	0	5	3	24	2	0	0	0	0	0	0	0.005834	0.003006	0.026698	0.002232	0	0	0	Bacteria	Bacteroidetes	Bacteroidia	Bacteroidales	Bacteroidaceae	Bacteroides
OTU000910	34	0	0	0	34	0	0	0	0	0	0	0	0	0	0.039674	0	0	0	0	0	0	Bacteria	Patescibacteria	Parcubacteria
OTU001654	34	0	0	0	0	34	0	0	0	0	0	0	0	0	0	0.034072	0	0	0	0	0	Bacteria	Proteobacteria	Alphaproteobacteria	Sphingomonadales	Sphingomonadaceae	Altererythrobacter
OTU002108	34	34	0	0	0	0	0	0	0	0	0	0.03405	0	0	0	0	0	0	0	0	0	Bacteria	Bacteroidetes	Bacteroidia	Bacteroidales	Prevotellaceae	Prevotella_9	Prevotella_paludivivens_DSM_17968_=_JCM_13650
OTU000202	33	0	0	0	0	0	11	2	9	10	1	0	0	0	0	0	0.012237	0.002232	0.00982	0.010951	0.001831	Bacteria	Proteobacteria	Gammaproteobacteria	Enterobacteriales	Enterobacteriaceae
OTU000217	33	0	0	0	1	0	0	0	0	8	24	0	0	0	0.001167	0	0	0	0	0.008761	0.043954	Bacteria	Actinobacteria	Actinobacteria	Propionibacteriales	Nocardioidaceae	Nocardioides	Nocardioidaceae_bacterium_3117BRRJ
OTU000260	33	3	0	26	0	1	0	3	0	0	0	0.003004	0	0.0263	0	0.001002	0	0.003348	0	0	0	Bacteria	Proteobacteria	Gammaproteobacteria	Betaproteobacteriales	Burkholderiaceae
OTU000282	33	25	3	0	1	4	0	0	0	0	0	0.025037	0.003408	0	0.001167	0.004008	0	0	0	0	0	Bacteria	Chloroflexi	Anaerolineae	Anaerolineales	Anaerolineaceae	Anaerolinea
OTU000283	33	32	0	0	0	1	0	0	0	0	0	0.032047	0	0	0	0.001002	0	0	0	0	0	Bacteria	Actinobacteria	Actinobacteria	Pseudonocardiales	Pseudonocardiaceae	Pseudonocardia
OTU001078	33	0	0	0	1	32	0	0	0	0	0	0	0	0	0.001167	0.032068	0	0	0	0	0	Bacteria	Actinobacteria	Actinobacteria	Propionibacteriales	Nocardioidaceae	Marmoricola
OTU000219	32	1	0	18	2	1	0	9	0	1	0	0.001001	0	0.018208	0.002334	0.001002	0	0.010045	0	0.001095	0	Bacteria	Bacteroidetes	Bacteroidia	Flavobacteriales	Weeksellaceae	Chryseobacterium
OTU000292	32	32	0	0	0	0	0	0	0	0	0	0.032047	0	0	0	0	0	0	0	0	0	Bacteria	Bacteroidetes	Bacteroidia	Cytophagales	Cytophagaceae	Cytophaga	Hypsibius_dujardini
OTU000366	32	0	0	0	0	0	21	11	0	0	0	0	0	0	0	0	0.023361	0.012277	0	0	0	Bacteria
OTU000418	32	28	0	0	4	0	0	0	0	0	0	0.028041	0	0	0.004668	0	0	0	0	0	0	Bacteria	Chloroflexi	Anaerolineae	Anaerolineales	Anaerolineaceae	Anaerolinea
OTU000500	32	0	1	0	0	31	0	0	0	0	0	0	0.001136	0	0	0.031066	0	0	0	0	0	Bacteria	Proteobacteria	Gammaproteobacteria	Gammaproteobacteria_Incertae_Sedis	Unknown_Family	Acidibacter
OTU002011	32	0	0	32	0	0	0	0	0	0	0	0	0	0.03237	0	0	0	0	0	0	0	Bacteria	Actinobacteria	Actinobacteria	Micromonosporales	Micromonosporaceae
OTU002145	32	0	0	0	32	0	0	0	0	0	0	0	0	0	0.03734	0	0	0	0	0	0	Bacteria	Planctomycetes	Phycisphaerae	Tepidisphaerales	WD2101_soil_group
OTU000169	31	0	0	0	4	1	0	0	25	1	0	0	0	0	0.004668	0.001002	0	0	0.027276	0.001095	0	Bacteria	Proteobacteria	Alphaproteobacteria	Acetobacterales	Acetobacteraceae	Acetobacter
OTU000391	31	12	1	4	9	2	2	0	1	0	0	0.012018	0.001136	0.004046	0.010502	0.002004	0.002225	0	0.001091	0	0	Bacteria	Proteobacteria	Alphaproteobacteria	Rhodobacterales	Rhodobacteraceae	Pseudorhodobacter
OTU000641	31	0	0	0	0	0	24	3	0	4	0	0	0	0	0	0	0.026698	0.003348	0	0.00438	0	Bacteria
OTU000960	31	4	3	19	2	2	1	0	0	0	0	0.004006	0.003408	0.019219	0.002334	0.002004	0.001112	0	0	0	0	Bacteria	Proteobacteria	Alphaproteobacteria	Rhizobiales	Rhizobiales_Incertae_Sedis
OTU002222	31	0	0	0	0	0	0	31	0	0	0	0	0	0	0	0	0	0.034598	0	0	0	Bacteria
OTU000064	30	0	0	0	0	0	14	10	5	1	0	0	0	0	0	0	0.015574	0.011161	0.005455	0.001095	0	Bacteria	Proteobacteria	Gammaproteobacteria	Pseudomonadales	Moraxellaceae
OTU000187	30	0	0	23	7	0	0	0	0	0	0	0	0	0.023266	0.008168	0	0	0	0	0	0	Bacteria	Proteobacteria	Gammaproteobacteria	Pseudomonadales	Moraxellaceae	Psychrobacter
OTU000245	30	4	1	0	2	4	0	0	18	1	0	0.004006	0.001136	0	0.002334	0.004008	0	0	0.019639	0.001095	0	Bacteria	Actinobacteria	Actinobacteria	Corynebacteriales	Mycobacteriaceae	Mycobacterium
OTU000373	30	1	1	2	23	3	0	0	0	0	0	0.001001	0.001136	0.002023	0.026838	0.003006	0	0	0	0	0	Bacteria	Acidobacteria	Acidobacteriia	Acidobacteriales	Acidobacteriaceae_Subgroup_1
OTU000700	30	25	0	2	0	0	3	0	0	0	0	0.025037	0	0.002023	0	0	0.003337	0	0	0	0	Bacteria	Patescibacteria	Saccharimonadia	Saccharimonadales	Saccharimonadaceae	Candidatus_Saccharimonas
OTU000158	29	0	0	0	0	0	3	0	17	9	0	0	0	0	0	0	0.003337	0	0.018548	0.009856	0	Bacteria	Bacteroidetes	Bacteroidia	Sphingobacteriales	Sphingobacteriaceae	Sphingobacterium	Sphingobacterium_sp
OTU000172	29	2	1	2	0	0	0	9	14	1	0	0.002003	0.001136	0.002023	0	0	0	0.010045	0.015275	0.001095	0	Bacteria	Bacteroidetes	Bacteroidia	Flavobacteriales	Weeksellaceae
OTU000224	29	3	7	0	11	1	1	0	2	4	0	0.003004	0.007952	0	0.012836	0.001002	0.001112	0	0.002182	0.00438	0	Bacteria	Firmicutes	Bacilli	Bacillales	Family_XII	Exiguobacterium	Exiguobacterium_indicum
OTU000568	29	22	2	1	3	0	0	0	1	0	0	0.022032	0.002272	0.001012	0.003501	0	0	0	0.001091	0	0	Bacteria	Firmicutes	Clostridia	Clostridiales	Ruminococcaceae	Eubacterium_coprostanoligenes_group
OTU000658	29	2	2	13	9	2	0	1	0	0	0	0.002003	0.002272	0.01315	0.010502	0.002004	0	0.001116	0	0	0	Bacteria	Firmicutes	Erysipelotrichia	Erysipelotrichales	Erysipelotrichaceae	Clostridium_innocuum_group
OTU001163	29	17	11	1	0	0	0	0	0	0	0	0.017025	0.012497	0.001012	0	0	0	0	0	0	0	Bacteria	Firmicutes	Erysipelotrichia	Erysipelotrichales	Erysipelotrichaceae	Erysipelatoclostridium
OTU002122	29	29	0	0	0	0	0	0	0	0	0	0.029042	0	0	0	0	0	0	0	0	0	Bacteria	Firmicutes	Bacilli	Lactobacillales	Carnobacteriaceae	Alkalibacterium
OTU000221	28	1	1	10	3	6	2	0	2	1	2	0.001001	0.001136	0.010116	0.003501	0.006013	0.002225	0	0.002182	0.001095	0.003663	Bacteria	Firmicutes	Bacilli	Lactobacillales	Lactobacillaceae	Lactobacillus
OTU000239	28	0	0	0	0	0	0	7	9	11	1	0	0	0	0	0	0	0.007812	0.00982	0.012046	0.001831	Bacteria	Fusobacteria	Fusobacteriia	Fusobacteriales	Fusobacteriaceae	Fusobacterium
OTU000259	28	16	0	1	1	0	1	0	8	0	1	0.016023	0	0.001012	0.001167	0	0.001112	0	0.008728	0	0.001831	Bacteria	Proteobacteria	Alphaproteobacteria	Rhizobiales	Rhizobiaceae
OTU000425	28	0	0	23	0	0	2	0	2	0	1	0	0	0.023266	0	0	0.002225	0	0.002182	0	0.001831	Bacteria	Proteobacteria	Gammaproteobacteria	Vibrionales	Vibrionaceae	Vibrio
OTU000441	28	18	0	0	10	0	0	0	0	0	0	0.018026	0	0	0.011669	0	0	0	0	0	0	Bacteria	Chloroflexi	Anaerolineae	Anaerolineales	Anaerolineaceae	Anaerolinea
OTU000571	28	17	0	4	7	0	0	0	0	0	0	0.017025	0	0.004046	0.008168	0	0	0	0	0	0	Bacteria	Proteobacteria	Alphaproteobacteria	Rhodobacterales	Rhodobacteraceae	Rubellimicrobium
OTU000699	28	9	8	6	0	0	0	4	0	1	0	0.009013	0.009088	0.006069	0	0	0	0.004464	0	0.001095	0	Bacteria	Firmicutes	Erysipelotrichia	Erysipelotrichales	Erysipelotrichaceae	Dubosiella
OTU000837	28	20	1	0	1	0	0	4	0	0	2	0.020029	0.001136	0	0.001167	0	0	0.004464	0	0	0.003663	Bacteria	Proteobacteria	Alphaproteobacteria	Rhodobacterales	Rhodobacteraceae
OTU000847	28	4	5	0	0	1	18	0	0	0	0	0.004006	0.00568	0	0	0.001002	0.020024	0	0	0	0	Bacteria	Firmicutes	Bacilli	Lactobacillales	Lactobacillaceae	Lactobacillus
OTU000950	28	0	0	1	26	1	0	0	0	0	0	0	0	0.001012	0.030339	0.001002	0	0	0	0	0	Bacteria	Chloroflexi	Anaerolineae	Anaerolineales	Anaerolineaceae
OTU001333	28	0	0	0	28	0	0	0	0	0	0	0	0	0	0.032673	0	0	0	0	0	0	Bacteria	Cyanobacteria	Oxyphotobacteria	Chloroplast
OTU001550	28	0	0	0	0	28	0	0	0	0	0	0	0	0	0	0.028059	0	0	0	0	0	Bacteria	Cyanobacteria	Oxyphotobacteria	Nostocales	Chroococcidiopsaceae
OTU002002	28	0	28	0	0	0	0	0	0	0	0	0	0.03181	0	0	0	0	0	0	0	0	Bacteria	Chloroflexi	Anaerolineae
OTU002158	28	28	0	0	0	0	0	0	0	0	0	0.028041	0	0	0	0	0	0	0	0	0	Bacteria	Bacteroidetes	Bacteroidia	Bacteroidales
OTU002210	28	26	2	0	0	0	0	0	0	0	0	0.026038	0.002272	0	0	0	0	0	0	0	0	Bacteria	Chloroflexi	Anaerolineae	Anaerolineales	Anaerolineaceae
OTU002211	28	0	0	28	0	0	0	0	0	0	0	0	0	0.028323	0	0	0	0	0	0	0	Bacteria	Nitrospirae	Thermodesulfovibrionia
OTU002300	28	0	0	0	28	0	0	0	0	0	0	0	0	0	0.032673	0	0	0	0	0	0	Bacteria	Cyanobacteria	Oxyphotobacteria	Nostocales
OTU000201	27	2	0	2	19	2	1	0	0	0	1	0.002003	0	0.002023	0.022171	0.002004	0.001112	0	0	0	0.001831	Bacteria	Actinobacteria	Actinobacteria	Micrococcales	Dermacoccaceae
OTU000656	27	0	0	0	26	1	0	0	0	0	0	0	0	0	0.030339	0.001002	0	0	0	0	0	Bacteria	Cyanobacteria	Oxyphotobacteria	Nostocales	Chroococcidiopsaceae	Chroococcidiopsis_SAG_2023
OTU000177	26	0	0	1	13	1	0	11	0	0	0	0	0	0.001012	0.01517	0.001002	0	0.012277	0	0	0	Bacteria	Proteobacteria	Gammaproteobacteria	Betaproteobacteriales	Methylophilaceae	Methylophilus
OTU000250	26	0	0	1	3	0	8	11	0	2	1	0	0	0.001012	0.003501	0	0.008899	0.012277	0	0.00219	0.001831	Bacteria	Firmicutes	Clostridia	Clostridiales	Ruminococcaceae	Faecalibacterium
OTU000287	26	0	1	1	24	0	0	0	0	0	0	0	0.001136	0.001012	0.028005	0	0	0	0	0	0	Bacteria	Chloroflexi	Anaerolineae	Anaerolineales	Anaerolineaceae
OTU000345	26	18	0	1	4	0	0	0	1	0	2	0.018026	0	0.001012	0.004668	0	0	0	0.001091	0	0.003663	Bacteria	Firmicutes	Bacilli	Bacillales	Family_XII	Exiguobacterium
OTU000382	26	0	0	6	0	19	1	0	0	0	0	0	0	0.006069	0	0.01904	0.001112	0	0	0	0	Bacteria	Proteobacteria	Gammaproteobacteria	Betaproteobacteriales	Burkholderiaceae
OTU000440	26	18	5	2	0	0	1	0	0	0	0	0.018026	0.00568	0.002023	0	0	0.001112	0	0	0	0	Bacteria	Proteobacteria	Alphaproteobacteria	Azospirillales	Azospirillaceae	Azospirillum
OTU000911	26	26	0	0	0	0	0	0	0	0	0	0.026038	0	0	0	0	0	0	0	0	0	Bacteria	Firmicutes	Clostridia	Clostridiales	Clostridiaceae_1	Clostridium_sensu_stricto_12
OTU002309	26	0	0	0	26	0	0	0	0	0	0	0	0	0	0.030339	0	0	0	0	0	0	Bacteria	Chloroflexi	Anaerolineae	RBG-13-54-9
OTU002320	26	0	0	0	0	26	0	0	0	0	0	0	0	0	0	0.026055	0	0	0	0	0	Bacteria	Actinobacteria	Thermoleophilia	Solirubrobacterales
OTU000398	25	20	5	0	0	0	0	0	0	0	0	0.020029	0.00568	0	0	0	0	0	0	0	0	Bacteria	Proteobacteria	Alphaproteobacteria	Caulobacterales	Caulobacteraceae
OTU000442	25	5	4	0	16	0	0	0	0	0	0	0.005007	0.004544	0	0.01867	0	0	0	0	0	0	Bacteria	Acidobacteria	Acidobacteriia	Solibacterales	Solibacteraceae_Subgroup_3	Candidatus_Solibacter
OTU000452	25	0	0	3	22	0	0	0	0	0	0	0	0	0.003035	0.025672	0	0	0	0	0	0	Bacteria	Cyanobacteria	Oxyphotobacteria	Chloroplast
OTU000563	25	0	2	22	0	0	0	0	0	0	1	0	0.002272	0.022254	0	0	0	0	0	0	0.001831	Bacteria	Firmicutes	Clostridia	Clostridiales	Family_XI	Peptoniphilus
OTU001107	25	0	0	0	0	0	0	24	0	0	1	0	0	0	0	0	0	0.026785	0	0	0.001831	Bacteria	Bacteroidetes	Bacteroidia	Flavobacteriales	Flavobacteriaceae	Flavobacterium
OTU001224	25	0	0	0	0	25	0	0	0	0	0	0	0	0	0	0.025053	0	0	0	0	0	Bacteria	Proteobacteria	Gammaproteobacteria	Betaproteobacteriales	Burkholderiaceae	Curvibacter
OTU001838	25	0	0	0	0	25	0	0	0	0	0	0	0	0	0	0.025053	0	0	0	0	0	Bacteria	Proteobacteria	Deltaproteobacteria	Oligoflexales	0319-6G20
OTU002250	25	0	0	0	0	0	0	25	0	0	0	0	0	0	0	0	0	0.027901	0	0	0	Bacteria
OTU002332	25	0	23	0	0	0	0	0	0	2	0	0	0.026129	0	0	0	0	0	0	0.00219	0	Bacteria	Planctomycetes	Planctomycetacia	Gemmatales	Gemmataceae
OTU002335	25	0	0	0	0	0	0	25	0	0	0	0	0	0	0	0	0	0.027901	0	0	0
OTU000162	24	0	2	7	10	5	0	0	0	0	0	0	0.002272	0.007081	0.011669	0.005011	0	0	0	0	0	Bacteria	Proteobacteria	Gammaproteobacteria	Betaproteobacteriales	Chromobacteriaceae	Aquitalea
OTU000218	24	0	0	0	0	0	0	0	0	3	21	0	0	0	0	0	0	0	0	0.003285	0.03846	Bacteria	Actinobacteria	Actinobacteria	Propionibacteriales	Nocardioidaceae	Nocardioides
OTU001968	24	0	0	0	0	0	13	8	0	3	0	0	0	0	0	0	0.014462	0.008928	0	0.003285	0	Bacteria	Proteobacteria	Deltaproteobacteria	Myxococcales	Myxococcaceae	Myxococcus	Myxococcus_fulvus
OTU002280	24	0	0	24	0	0	0	0	0	0	0	0	0	0.024277	0	0	0	0	0	0	0	Bacteria	Acidobacteria	Subgroup_18
OTU002305	24	0	24	0	0	0	0	0	0	0	0	0	0.027265	0	0	0	0	0	0	0	0	Bacteria	Chloroflexi	Anaerolineae
OTU002310	24	24	0	0	0	0	0	0	0	0	0	0.024035	0	0	0	0	0	0	0	0	0	Bacteria	Actinobacteria	Actinobacteria	Micrococcales	Micrococcaceae	Enteractinococcus
OTU002328	24	0	24	0	0	0	0	0	0	0	0	0	0.027265	0	0	0	0	0	0	0	0	Bacteria	Planctomycetes	Planctomycetacia	Gemmatales	Gemmataceae
OTU002426	24	24	0	0	0	0	0	0	0	0	0	0.024035	0	0	0	0	0	0	0	0	0	Bacteria
OTU000361	23	2	11	0	10	0	0	0	0	0	0	0.002003	0.012497	0	0.011669	0	0	0	0	0	0	Bacteria	Acidobacteria	Acidobacteriia	Acidobacteriales	Acidobacteriaceae_Subgroup_1
OTU000610	23	22	1	0	0	0	0	0	0	0	0	0.022032	0.001136	0	0	0	0	0	0	0	0	Bacteria
OTU000761	23	0	0	23	0	0	0	0	0	0	0	0	0	0.023266	0	0	0	0	0	0	0	Bacteria	Firmicutes	Bacilli	Bacillales	Bacillaceae	Bacillus	Bacillus_foraminis
OTU000909	23	23	0	0	0	0	0	0	0	0	0	0.023034	0	0	0	0	0	0	0	0	0	Bacteria
OTU002323	23	0	0	23	0	0	0	0	0	0	0	0	0	0.023266	0	0	0	0	0	0	0	Bacteria	Proteobacteria	Deltaproteobacteria	Syntrophobacterales	Syntrophobacteraceae
OTU002369	23	1	0	22	0	0	0	0	0	0	0	0.001001	0	0.022254	0	0	0	0	0	0	0	Bacteria	Acidobacteria	Subgroup_6
OTU002377	23	23	0	0	0	0	0	0	0	0	0	0.023034	0	0	0	0	0	0	0	0	0	Bacteria	Proteobacteria	Alphaproteobacteria	Micropepsales	Micropepsaceae	Rhizomicrobium
OTU002431	23	0	23	0	0	0	0	0	0	0	0	0	0.026129	0	0	0	0	0	0	0	0	Bacteria	Chloroflexi	Anaerolineae
OTU000182	22	0	0	18	0	0	0	0	0	1	3	0	0	0.018208	0	0	0	0	0	0.001095	0.005494	Bacteria	Proteobacteria	Alphaproteobacteria	Rhizobiales	Rhizobiaceae	Mesorhizobium	Mesorhizobium_ciceri
OTU000350	22	0	12	8	1	0	1	0	0	0	0	0	0.013633	0.008092	0.001167	0	0.001112	0	0	0	0	Bacteria	Proteobacteria	Gammaproteobacteria	Pasteurellales	Pasteurellaceae
OTU000416	22	1	8	1	6	3	3	0	0	0	0	0.001001	0.009088	0.001012	0.007001	0.003006	0.003337	0	0	0	0	Bacteria	Firmicutes	Clostridia	Clostridiales	Clostridiaceae_1	Clostridium_sensu_stricto_1
OTU000589	22	0	0	22	0	0	0	0	0	0	0	0	0	0.022254	0	0	0	0	0	0	0	Bacteria	Bacteroidetes	Bacteroidia	Bacteroidales	Porphyromonadaceae	Porphyromonas
OTU001534	22	0	0	0	0	0	0	0	0	0	22	0	0	0	0	0	0	0	0	0	0.040292	Bacteria	Actinobacteria	Actinobacteria	Corynebacteriales	Corynebacteriaceae	Corynebacterium_1
OTU002365	22	22	0	0	0	0	0	0	0	0	0	0.022032	0	0	0	0	0	0	0	0	0	Bacteria	Bacteroidetes	Bacteroidia	Cytophagales
OTU000246	21	2	4	9	3	2	0	0	0	0	1	0.002003	0.004544	0.009104	0.003501	0.002004	0	0	0	0	0.001831	Bacteria	Proteobacteria	Alphaproteobacteria	Rhodobacterales	Rhodobacteraceae	Paracoccus
OTU000397	21	9	0	7	2	0	0	2	0	0	1	0.009013	0	0.007081	0.002334	0	0	0.002232	0	0	0.001831	Bacteria	Actinobacteria	Actinobacteria	Micrococcales	Microbacteriaceae
OTU000729	21	0	0	0	0	0	0	15	0	1	5	0	0	0	0	0	0	0.016741	0	0.001095	0.009157	Bacteria	Chloroflexi	Chloroflexia	Thermomicrobiales	JG30-KF-CM45
OTU001069	21	0	0	0	0	0	0	0	19	0	2	0	0	0	0	0	0	0	0.02073	0	0.003663	Bacteria
OTU002451	21	0	0	0	0	0	21	0	0	0	0	0	0	0	0	0	0.023361	0	0	0	0	Bacteria	Deinococcus-Thermus	Deinococci	Deinococcales	Deinococcaceae	Deinococcus
OTU002487	21	0	0	0	20	1	0	0	0	0	0	0	0	0	0.023338	0.001002	0	0	0	0	0	Bacteria
OTU000123	20	0	1	0	15	0	0	0	4	0	0	0	0.001136	0	0.017503	0	0	0	0.004364	0	0	Bacteria	Deinococcus-Thermus	Deinococci	Thermales	Thermaceae	Thermus	Thermus_scotoductus
OTU000225	20	0	0	7	13	0	0	0	0	0	0	0	0	0.007081	0.01517	0	0	0	0	0	0	Bacteria	Proteobacteria	Alphaproteobacteria	Sphingomonadales	Sphingomonadaceae	Sphingomonas
OTU000253	20	0	0	0	1	4	2	6	4	2	1	0	0	0	0.001167	0.004008	0.002225	0.006696	0.004364	0.00219	0.001831	Bacteria	Firmicutes	Bacilli	Lactobacillales	Lactobacillaceae	Lactobacillus	Lactobacillus_backii
OTU000980	20	0	0	0	0	0	0	5	6	0	9	0	0	0	0	0	0	0.00558	0.006546	0	0.016483	Bacteria	Bacteroidetes	Bacteroidia	Flavobacteriales	Weeksellaceae	Chishuiella
OTU002433	20	20	0	0	0	0	0	0	0	0	0	0.020029	0	0	0	0	0	0	0	0	0	Bacteria	Proteobacteria	Gammaproteobacteria	Xanthomonadales	Rhodanobacteraceae	Pseudofulvimonas
OTU002470	20	20	0	0	0	0	0	0	0	0	0	0.020029	0	0	0	0	0	0	0	0	0	Bacteria
OTU002493	20	0	0	0	20	0	0	0	0	0	0	0	0	0	0.023338	0	0	0	0	0	0	Bacteria
OTU002499	20	20	0	0	0	0	0	0	0	0	0	0.020029	0	0	0	0	0	0	0	0	0	Bacteria
OTU000143	19	1	0	0	0	0	0	0	16	2	0	0.001001	0	0	0	0	0	0	0.017457	0.00219	0	Bacteria	Cyanobacteria	Oxyphotobacteria	Nostocales
OTU000191	19	9	0	0	5	4	0	0	0	1	0	0.009013	0	0	0.005834	0.004008	0	0	0	0.001095	0	Bacteria	Proteobacteria	Gammaproteobacteria	Pseudomonadales	Moraxellaceae	Acinetobacter
OTU000402	19	1	1	8	5	1	0	1	0	2	0	0.001001	0.001136	0.008092	0.005834	0.001002	0	0.001116	0	0.00219	0	Bacteria	Actinobacteria	Actinobacteria	Micrococcales	Micrococcaceae	Paenarthrobacter
OTU000404	19	0	9	6	0	1	1	0	1	0	1	0	0.010224	0.006069	0	0.001002	0.001112	0	0.001091	0	0.001831	Bacteria	Proteobacteria	Gammaproteobacteria	Pseudomonadales	Pseudomonadaceae	Pseudomonas
OTU000536	19	9	0	4	0	0	0	1	2	3	0	0.009013	0	0.004046	0	0	0	0.001116	0.002182	0.003285	0	Bacteria	Bacteroidetes	Bacteroidia	Chitinophagales	Chitinophagaceae
OTU000644	19	0	0	19	0	0	0	0	0	0	0	0	0	0.019219	0	0	0	0	0	0	0	Bacteria	Proteobacteria	Gammaproteobacteria	Betaproteobacteriales	Burkholderiaceae	Rhizobacter
OTU000651	19	2	0	2	15	0	0	0	0	0	0	0.002003	0	0.002023	0.017503	0	0	0	0	0	0	Bacteria	Chloroflexi	Anaerolineae	Anaerolineales	Anaerolineaceae
OTU000777	19	0	0	7	2	10	0	0	0	0	0	0	0	0.007081	0.002334	0.010021	0	0	0	0	0	Bacteria	Proteobacteria	Gammaproteobacteria	Pseudomonadales	Pseudomonadaceae	Pseudomonas	Pseudomonas_sp_TSWCW16
OTU001125	19	3	6	0	1	4	0	0	4	1	0	0.003004	0.006816	0	0.001167	0.004008	0	0	0.004364	0.001095	0	Bacteria	Proteobacteria	Gammaproteobacteria	Enterobacteriales	Enterobacteriaceae	Providencia
OTU002539	19	0	0	19	0	0	0	0	0	0	0	0	0	0.019219	0	0	0	0	0	0	0	Bacteria	Proteobacteria	Gammaproteobacteria	Betaproteobacteriales
OTU000115	18	4	1	2	8	3	0	0	0	0	0	0.004006	0.001136	0.002023	0.009335	0.003006	0	0	0	0	0	Bacteria	Firmicutes	Bacilli	Lactobacillales	Aerococcaceae	Aerococcus
OTU000280	18	0	0	0	0	0	11	2	3	1	1	0	0	0	0	0	0.012237	0.002232	0.003273	0.001095	0.001831	Bacteria	Verrucomicrobia	Verrucomicrobiae	Chthoniobacterales	Terrimicrobiaceae	Terrimicrobium
OTU000290	18	17	0	1	0	0	0	0	0	0	0	0.017025	0	0.001012	0	0	0	0	0	0	0	Bacteria	Acidobacteria	Acidobacteriia	Acidobacteriales	Koribacteraceae	Candidatus_Koribacter
OTU000540	18	0	0	0	3	0	0	10	0	3	2	0	0	0	0.003501	0	0	0.011161	0	0.003285	0.003663	Bacteria	Verrucomicrobia	Verrucomicrobiae	Verrucomicrobiales	Rubritaleaceae	Luteolibacter
OTU000574	18	0	0	0	0	0	0	0	6	0	12	0	0	0	0	0	0	0	0.006546	0	0.021977	Bacteria	Bacteroidetes	Bacteroidia	Sphingobacteriales	Sphingobacteriaceae	Pedobacter
OTU000888	18	13	2	0	0	2	1	0	0	0	0	0.013019	0.002272	0	0	0.002004	0.001112	0	0	0	0	Bacteria	Firmicutes	Clostridia	Clostridiales	Peptostreptococcaceae	Intestinibacter
OTU000904	18	18	0	0	0	0	0	0	0	0	0	0.018026	0	0	0	0	0	0	0	0	0	Bacteria	Proteobacteria	Deltaproteobacteria	Myxococcales	Polyangiaceae	Pajaroellobacter
OTU001152	18	0	0	0	8	0	0	10	0	0	0	0	0	0	0.009335	0	0	0.011161	0	0	0	Bacteria	Cyanobacteria	Sericytochromatia	Hyaloperonospora_arabidopsidis
OTU002147	18	0	0	0	18	0	0	0	0	0	0	0	0	0	0.021004	0	0	0	0	0	0	Bacteria	Planctomycetes	Phycisphaerae	Tepidisphaerales	WD2101_soil_group
OTU002477	18	1	17	0	0	0	0	0	0	0	0	0.001001	0.019313	0	0	0	0	0	0	0	0	Bacteria	Bacteroidetes	Bacteroidia	Cytophagales	Microscillaceae
OTU002594	18	0	0	0	0	18	0	0	0	0	0	0	0	0	0	0.018038	0	0	0	0	0	Bacteria	Chloroflexi	TK10
OTU000186	17	0	0	1	4	6	0	0	0	6	0	0	0	0.001012	0.004668	0.006013	0	0	0	0.006571	0	Bacteria	Actinobacteria	Actinobacteria	Corynebacteriales	Dietziaceae	Dietzia
OTU000189	17	0	0	0	7	2	0	0	5	3	0	0	0	0	0.008168	0.002004	0	0	0.005455	0.003285	0	Bacteria	Cyanobacteria	Oxyphotobacteria	Chloroplast
OTU000208	17	0	0	0	16	1	0	0	0	0	0	0	0	0	0.01867	0.001002	0	0	0	0	0	Bacteria	Proteobacteria	Alphaproteobacteria	Acetobacterales	Acetobacteraceae
OTU000346	17	0	0	17	0	0	0	0	0	0	0	0	0	0.017196	0	0	0	0	0	0	0	Bacteria	Bacteroidetes	Bacteroidia	Sphingobacteriales	Sphingobacteriaceae	Sphingobacterium
OTU000551	17	16	0	1	0	0	0	0	0	0	0	0.016023	0	0.001012	0	0	0	0	0	0	0	Bacteria	Firmicutes	Clostridia	Clostridiales	Ruminococcaceae
OTU000636	17	4	4	2	1	0	0	0	6	0	0	0.004006	0.004544	0.002023	0.001167	0	0	0	0.006546	0	0	Bacteria	Bacteroidetes	Bacteroidia	Bacteroidales	Muribaculaceae
OTU000672	17	0	0	0	0	0	11	6	0	0	0	0	0	0	0	0	0.012237	0.006696	0	0	0	Bacteria	Proteobacteria	Deltaproteobacteria	Desulfovibrionales	Desulfovibrionaceae	Desulfovibrio	bacterium_enrichment_culture
OTU001106	17	0	0	0	0	0	3	7	3	1	3	0	0	0	0	0	0.003337	0.007812	0.003273	0.001095	0.005494	Bacteria	Firmicutes	Bacilli	Lactobacillales	Enterococcaceae	Vagococcus	Vagococcus_sp_D7T301
OTU001651	17	0	0	0	17	0	0	0	0	0	0	0	0	0	0.019837	0	0	0	0	0	0	Bacteria	Chloroflexi	Anaerolineae	Anaerolineales	Anaerolineaceae
OTU001955	17	0	0	0	0	0	0	0	0	17	0	0	0	0	0	0	0	0	0	0.018617	0	Bacteria
OTU002564	17	0	0	0	17	0	0	0	0	0	0	0	0	0	0.019837	0	0	0	0	0	0	Bacteria	Proteobacteria	Alphaproteobacteria	Acetobacterales	Acetobacteraceae
OTU000136	16	0	0	0	0	0	12	1	3	0	0	0	0	0	0	0	0.013349	0.001116	0.003273	0	0	Bacteria	Firmicutes	Bacilli	Bacillales	Paenibacillaceae	Paenibacillus
OTU000153	16	1	3	4	2	1	2	1	1	0	1	0.001001	0.003408	0.004046	0.002334	0.001002	0.002225	0.001116	0.001091	0	0.001831	Bacteria	Proteobacteria	Gammaproteobacteria	Pseudomonadales	Pseudomonadaceae	Pseudomonas
OTU000160	16	0	16	0	0	0	0	0	0	0	0	0	0.018177	0	0	0	0	0	0	0	0	Bacteria	Actinobacteria	Actinobacteria	Corynebacteriales	Corynebacteriaceae	Corynebacterium_1
OTU000227	16	0	0	0	9	0	0	0	7	0	0	0	0	0	0.010502	0	0	0	0.007637	0	0	Bacteria	Deinococcus-Thermus	Deinococci	Thermales	Thermaceae	Thermus
OTU000331	16	0	0	0	16	0	0	0	0	0	0	0	0	0	0.01867	0	0	0	0	0	0	Bacteria	Bacteroidetes	Bacteroidia	Sphingobacteriales	Sphingobacteriaceae	Sphingobacterium	bacterium_enrichment_culture_clone_NCAAH_15N2
OTU000344	16	0	0	11	4	0	0	0	0	0	1	0	0	0.011127	0.004668	0	0	0	0	0	0.001831	Bacteria	Proteobacteria	Gammaproteobacteria	Xanthomonadales	Xanthomonadaceae	Luteimonas
OTU000351	16	0	0	12	2	2	0	0	0	0	0	0	0	0.012139	0.002334	0.002004	0	0	0	0	0	Bacteria	Proteobacteria	Alphaproteobacteria	Rhizobiales	Xanthobacteraceae
OTU000411	16	0	0	0	0	0	0	13	0	3	0	0	0	0	0	0	0	0.014509	0	0.003285	0	Bacteria	Bacteroidetes	Bacteroidia	Sphingobacteriales	Sphingobacteriaceae	Sphingobacterium	Sphingobacterium_spiritivorum_ATCC_33300
OTU000413	16	9	2	0	3	0	1	0	1	0	0	0.009013	0.002272	0	0.003501	0	0.001112	0	0.001091	0	0	Bacteria	Proteobacteria	Gammaproteobacteria	Betaproteobacteriales	Burkholderiaceae	Pelomonas
OTU000417	16	12	4	0	0	0	0	0	0	0	0	0.012018	0.004544	0	0	0	0	0	0	0	0	Bacteria	Proteobacteria	Gammaproteobacteria	Betaproteobacteriales	Neisseriaceae	Neisseria
OTU000420	16	16	0	0	0	0	0	0	0	0	0	0.016023	0	0	0	0	0	0	0	0	0	Bacteria	Actinobacteria	Actinobacteria	Micromonosporales	Micromonosporaceae
OTU000515	16	0	10	0	0	0	0	6	0	0	0	0	0.011361	0	0	0	0	0.006696	0	0	0	Bacteria	Firmicutes	Clostridia	Clostridiales	Lachnospiraceae	Ruminococcus_torques_group
OTU000624	16	0	0	0	0	0	14	0	1	0	1	0	0	0	0	0	0.015574	0	0.001091	0	0.001831	Bacteria	Bacteroidetes	Bacteroidia	Sphingobacteriales	Sphingobacteriaceae	Sphingobacterium	bacterium_BYJ5-1
OTU000710	16	1	1	0	0	0	0	1	13	0	0	0.001001	0.001136	0	0	0	0	0.001116	0.014184	0	0	Bacteria	Firmicutes	Erysipelotrichia	Erysipelotrichales	Erysipelotrichaceae	Allobaculum
OTU001391	16	0	0	0	16	0	0	0	0	0	0	0	0	0	0.01867	0	0	0	0	0	0	Bacteria	Chloroflexi	Anaerolineae	Anaerolineales	Anaerolineaceae
OTU002627	16	0	0	16	0	0	0	0	0	0	0	0	0	0.016185	0	0	0	0	0	0	0	Bacteria
OTU002661	16	0	16	0	0	0	0	0	0	0	0	0	0.018177	0	0	0	0	0	0	0	0	Bacteria
OTU000211	15	0	3	0	1	7	0	1	3	0	0	0	0.003408	0	0.001167	0.007015	0	0.001116	0.003273	0	0	Bacteria	Proteobacteria	Alphaproteobacteria	Rhizobiales	Rhizobiaceae	Mesorhizobium
OTU000233	15	0	0	14	0	0	0	1	0	0	0	0	0	0.014162	0	0	0	0.001116	0	0	0	Bacteria	Proteobacteria	Alphaproteobacteria	Rhizobiales	Rhizobiaceae
OTU000302	15	0	0	0	15	0	0	0	0	0	0	0	0	0	0.017503	0	0	0	0	0	0	Bacteria	Planctomycetes	vadinHA49
OTU000327	15	13	0	0	0	2	0	0	0	0	0	0.013019	0	0	0	0.002004	0	0	0	0	0	Bacteria	Actinobacteria	Actinobacteria	Corynebacteriales	Corynebacteriaceae	Corynebacterium
OTU000461	15	1	7	0	6	1	0	0	0	0	0	0.001001	0.007952	0	0.007001	0.001002	0	0	0	0	0	Bacteria	Acidobacteria	Acidobacteriia	Subgroup_2
OTU000462	15	4	0	0	5	2	2	0	0	1	1	0.004006	0	0	0.005834	0.002004	0.002225	0	0	0.001095	0.001831	Bacteria	Firmicutes	Clostridia	Clostridiales	Lachnospiraceae
OTU000617	15	0	0	0	0	0	5	8	0	2	0	0	0	0	0	0	0.005562	0.008928	0	0.00219	0	Bacteria
OTU000834	15	0	0	0	0	2	6	1	5	1	0	0	0	0	0	0.002004	0.006675	0.001116	0.005455	0.001095	0	Bacteria	Firmicutes	Bacilli	Lactobacillales	Enterococcaceae	Vagococcus	Vagococcus_sp_D7T301
OTU000981	15	14	0	0	1	0	0	0	0	0	0	0.01402	0	0	0.001167	0	0	0	0	0	0	Bacteria	Proteobacteria	Gammaproteobacteria	Pseudomonadales	Pseudomonadaceae	Pseudomonas	Pseudomonas_sp_BL33
OTU001300	15	9	0	0	0	0	0	6	0	0	0	0.009013	0	0	0	0	0	0.006696	0	0	0	Bacteria	Proteobacteria	Deltaproteobacteria	Oligoflexales	0319-6G20
OTU001933	15	15	0	0	0	0	0	0	0	0	0	0.015022	0	0	0	0	0	0	0	0	0	Bacteria	Actinobacteria	Actinobacteria	Micrococcales	Micrococcaceae	Nesterenkonia	Nesterenkonia_sp_AKB-K1-251
OTU001985	15	0	0	0	0	0	0	0	0	15	0	0	0	0	0	0	0	0	0	0.016427	0	Bacteria
OTU002126	15	0	0	0	0	0	0	0	0	0	15	0	0	0	0	0	0	0	0	0	0.027472	Bacteria	Firmicutes	Bacilli
OTU002611	15	0	15	0	0	0	0	0	0	0	0	0	0.017041	0	0	0	0	0	0	0	0	Bacteria	Bacteroidetes	Bacteroidia	Bacteroidales	Tannerellaceae	Macellibacteroides
OTU002694	15	15	0	0	0	0	0	0	0	0	0	0.015022	0	0	0	0	0	0	0	0	0	Bacteria	Proteobacteria	Gammaproteobacteria	Gammaproteobacteria_Incertae_Sedis	Unknown_Family	Acidibacter
OTU000317	14	0	0	0	1	13	0	0	0	0	0	0	0	0	0.001167	0.013028	0	0	0	0	0	Bacteria	Firmicutes	Bacilli	Lactobacillales	Lactobacillaceae	Lactobacillus	Lactobacillus_ingluviei
OTU000401	14	0	0	0	0	0	9	1	1	3	0	0	0	0	0	0	0.010012	0.001116	0.001091	0.003285	0	Bacteria	Proteobacteria	Alphaproteobacteria	Rhizobiales	Xanthobacteraceae	Xanthobacter
OTU000604	14	3	4	2	4	1	0	0	0	0	0	0.003004	0.004544	0.002023	0.004668	0.001002	0	0	0	0	0	Bacteria	Planctomycetes	Planctomycetacia	Isosphaerales	Isosphaeraceae
OTU000667	14	13	0	0	0	1	0	0	0	0	0	0.013019	0	0	0	0.001002	0	0	0	0	0	Bacteria	Actinobacteria	Actinobacteria	Streptosporangiales	Nocardiopsaceae	Nocardiopsis
OTU000682	14	0	0	0	0	0	0	8	3	2	1	0	0	0	0	0	0	0.008928	0.003273	0.00219	0.001831	Bacteria	Bacteroidetes	Bacteroidia	Chitinophagales	Chitinophagaceae	Haoranjiania	Haoranjiania_flava
OTU000717	14	0	0	0	14	0	0	0	0	0	0	0	0	0	0.016336	0	0	0	0	0	0	Bacteria	Actinobacteria	Actinobacteria	Pseudonocardiales	Pseudonocardiaceae	Saccharopolyspora
OTU001297	14	0	0	0	1	0	0	0	13	0	0	0	0	0	0.001167	0	0	0	0.014184	0	0	Bacteria	Actinobacteria	Actinobacteria	Pseudonocardiales	Pseudonocardiaceae	Saccharopolyspora
OTU001335	14	0	0	14	0	0	0	0	0	0	0	0	0	0.014162	0	0	0	0	0	0	0	Bacteria	Firmicutes	Bacilli	Bacillales	Bacillaceae	Bacillus
OTU001547	14	0	0	0	0	0	2	11	0	0	1	0	0	0	0	0	0.002225	0.012277	0	0	0.001831	Bacteria
OTU001910	14	0	0	14	0	0	0	0	0	0	0	0	0	0.014162	0	0	0	0	0	0	0	Bacteria	Proteobacteria	Alphaproteobacteria	Rhodobacterales	Rhodobacteraceae	Rubellimicrobium
OTU002013	14	0	0	14	0	0	0	0	0	0	0	0	0	0.014162	0	0	0	0	0	0	0	Bacteria	Proteobacteria	Gammaproteobacteria	Betaproteobacteriales	Nitrosomonadaceae	MND1
OTU002530	14	2	8	0	4	0	0	0	0	0	0	0.002003	0.009088	0	0.004668	0	0	0	0	0	0	Bacteria	Bacteroidetes	Bacteroidia	Bacteroidales
OTU002674	14	0	14	0	0	0	0	0	0	0	0	0	0.015905	0	0	0	0	0	0	0	0	Bacteria	Cyanobacteria	Melainabacteria	Obscuribacterales
OTU002713	14	2	12	0	0	0	0	0	0	0	0	0.002003	0.013633	0	0	0	0	0	0	0	0	Bacteria
OTU000209	13	3	3	0	3	3	0	1	0	0	0	0.003004	0.003408	0	0.003501	0.003006	0	0.001116	0	0	0	Bacteria	Firmicutes	Bacilli	Bacillales	Bacillaceae	Bacillus
OTU000262	13	0	0	13	0	0	0	0	0	0	0	0	0	0.01315	0	0	0	0	0	0	0	Bacteria	Firmicutes	Clostridia	Clostridiales	Family_XI	Finegoldia
OTU000264	13	0	0	4	1	8	0	0	0	0	0	0	0	0.004046	0.001167	0.008017	0	0	0	0	0	Bacteria	Proteobacteria	Alphaproteobacteria	Sphingomonadales	Sphingomonadaceae	Sphingomonas
OTU000295	13	0	5	1	0	3	0	4	0	0	0	0	0.00568	0.001012	0	0.003006	0	0.004464	0	0	0	Bacteria	Proteobacteria	Alphaproteobacteria	Rhizobiales	Rhizobiaceae
OTU000340	13	0	2	0	0	2	0	0	1	7	1	0	0.002272	0	0	0.002004	0	0	0.001091	0.007666	0.001831	Bacteria	Proteobacteria	Gammaproteobacteria	Enterobacteriales	Enterobacteriaceae	Pectobacterium
OTU000365	13	1	0	0	11	0	0	0	1	0	0	0.001001	0	0	0.012836	0	0	0	0.001091	0	0	Bacteria	Proteobacteria	Gammaproteobacteria	Aeromonadales	Aeromonadaceae	Aeromonas	Aeromonas_hydrophila_subsp_hydrophila
OTU000410	13	0	0	0	10	0	3	0	0	0	0	0	0	0	0.011669	0	0.003337	0	0	0	0	Bacteria	Actinobacteria	Actinobacteria	Micrococcales	Microbacteriaceae	Agromyces	Agromyces_mediolanus
OTU000423	13	1	2	1	0	8	1	0	0	0	0	0.001001	0.002272	0.001012	0	0.008017	0.001112	0	0	0	0	Bacteria	Firmicutes	Clostridia	Clostridiales	Ruminococcaceae	Ruminococcaceae_UCG-005
OTU000483	13	0	0	0	1	3	3	4	1	1	0	0	0	0	0.001167	0.003006	0.003337	0.004464	0.001091	0.001095	0	Bacteria	Proteobacteria	Gammaproteobacteria	Enterobacteriales	Enterobacteriaceae
OTU000702	13	0	0	13	0	0	0	0	0	0	0	0	0	0.01315	0	0	0	0	0	0	0	Bacteria	Actinobacteria	Actinobacteria	Propionibacteriales	Nocardioidaceae	Nocardioides
OTU001068	13	0	0	0	9	1	2	0	0	0	1	0	0	0	0.010502	0.001002	0.002225	0	0	0	0.001831	Bacteria	Firmicutes	Clostridia	Clostridiales	Lachnospiraceae	Blautia
OTU001185	13	13	0	0	0	0	0	0	0	0	0	0.013019	0	0	0	0	0	0	0	0	0	Bacteria	Proteobacteria	Deltaproteobacteria	Syntrophobacterales	Syntrophobacteraceae	Syntrophobacter
OTU001231	13	0	13	0	0	0	0	0	0	0	0	0	0.014769	0	0	0	0	0	0	0	0	Bacteria	Patescibacteria
OTU001486	13	0	0	0	0	0	2	5	6	0	0	0	0	0	0	0	0.002225	0.00558	0.006546	0	0	Bacteria	Firmicutes	Bacilli	Lactobacillales	Enterococcaceae
OTU001544	13	2	0	0	11	0	0	0	0	0	0	0.002003	0	0	0.012836	0	0	0	0	0	0	Bacteria	Chloroflexi	KD4-96
OTU002157	13	1	0	0	12	0	0	0	0	0	0	0.001001	0	0	0.014003	0	0	0	0	0	0	Bacteria	Actinobacteria	Actinobacteria	Frankiales	Geodermatophilaceae	Geodermatophilus
OTU002709	13	13	0	0	0	0	0	0	0	0	0	0.013019	0	0	0	0	0	0	0	0	0	Bacteria	Verrucomicrobia	Verrucomicrobiae	Opitutales	Opitutaceae	Opitutus
OTU002735	13	0	0	0	0	0	13	0	0	0	0	0	0	0	0	0	0.014462	0	0	0	0	Bacteria
OTU002811	13	0	0	0	0	0	13	0	0	0	0	0	0	0	0	0	0.014462	0	0	0	0	Bacteria	Bacteroidetes	Bacteroidia	Flavobacteriales	Flavobacteriaceae	Flavobacterium
OTU000257	12	0	0	1	1	4	0	3	3	0	0	0	0	0.001012	0.001167	0.004008	0	0.003348	0.003273	0	0	Bacteria	Patescibacteria	Saccharimonadia	Saccharimonadales
OTU000400	12	9	0	0	1	0	1	0	0	0	1	0.009013	0	0	0.001167	0	0.001112	0	0	0	0.001831	Bacteria	Proteobacteria	Gammaproteobacteria	Pseudomonadales	Pseudomonadaceae	Pseudomonas	Pseudomonas_peli
OTU000530	12	0	0	0	0	0	2	6	0	2	2	0	0	0	0	0	0.002225	0.006696	0	0.00219	0.003663	Bacteria	Proteobacteria	Gammaproteobacteria
OTU000585	12	0	0	12	0	0	0	0	0	0	0	0	0	0.012139	0	0	0	0	0	0	0	Bacteria	Proteobacteria	Gammaproteobacteria	Xanthomonadales	Xanthomonadaceae	Luteimonas
OTU000929	12	0	0	0	0	0	3	5	3	1	0	0	0	0	0	0	0.003337	0.00558	0.003273	0.001095	0	Bacteria	Proteobacteria	Gammaproteobacteria	Pseudomonadales	Moraxellaceae	Perlucidibaca
OTU002852	12	0	0	0	12	0	0	0	0	0	0	0	0	0	0.014003	0	0	0	0	0	0	Bacteria	Proteobacteria	Alphaproteobacteria	Rhizobiales	Beijerinckiaceae
OTU000207	11	0	0	0	11	0	0	0	0	0	0	0	0	0	0.012836	0	0	0	0	0	0	Bacteria	Proteobacteria	Alphaproteobacteria	Acetobacterales	Acetobacteraceae	Roseomonas	Roseomonas_arctica
OTU000212	11	0	0	0	11	0	0	0	0	0	0	0	0	0	0.012836	0	0	0	0	0	0	Bacteria	Proteobacteria	Alphaproteobacteria	Acetobacterales	Acetobacteraceae
OTU000301	11	0	0	0	1	5	0	2	2	0	1	0	0	0	0.001167	0.005011	0	0.002232	0.002182	0	0.001831	Bacteria	Firmicutes	Bacilli	Lactobacillales	Lactobacillaceae	Lactobacillus	Lactobacillus_sp_JCM_8609
OTU000304	11	1	0	0	10	0	0	0	0	0	0	0.001001	0	0	0.011669	0	0	0	0	0	0	Bacteria	Actinobacteria	Actinobacteria	Micrococcales	Intrasporangiaceae
OTU000314	11	0	0	4	0	0	0	0	7	0	0	0	0	0.004046	0	0	0	0	0.007637	0	0	Bacteria	Acidobacteria	Blastocatellia_Subgroup_4	Blastocatellales	Blastocatellaceae	Blastocatella
OTU000363	11	0	0	0	2	0	3	3	0	1	2	0	0	0	0.002334	0	0.003337	0.003348	0	0.001095	0.003663	Bacteria	Bacteroidetes	Bacteroidia	Flavobacteriales	Weeksellaceae	Chryseobacterium
OTU000428	11	0	0	10	0	1	0	0	0	0	0	0	0	0.010116	0	0.001002	0	0	0	0	0	Bacteria
OTU000434	11	0	0	0	11	0	0	0	0	0	0	0	0	0	0.012836	0	0	0	0	0	0	Bacteria	Proteobacteria	Alphaproteobacteria	Holosporales	Holosporaceae
OTU000505	11	1	3	0	1	0	1	1	4	0	0	0.001001	0.003408	0	0.001167	0	0.001112	0.001116	0.004364	0	0	Bacteria	Firmicutes	Clostridia	Clostridiales	Ruminococcaceae	Ruminococcus_2
OTU000671	11	0	0	0	0	0	0	7	0	3	1	0	0	0	0	0	0	0.007812	0	0.003285	0.001831	Bacteria	Verrucomicrobia	Verrucomicrobiae	Chthoniobacterales	Terrimicrobiaceae	Terrimicrobium
OTU000766	11	0	1	0	9	1	0	0	0	0	0	0	0.001136	0	0.010502	0.001002	0	0	0	0	0	Bacteria	Proteobacteria	Deltaproteobacteria	Bdellovibrionales	Bacteriovoracaceae	Peredibacter
OTU000889	11	0	0	0	0	0	0	11	0	0	0	0	0	0	0	0	0	0.012277	0	0	0	Bacteria	Actinobacteria	Actinobacteria	Micrococcales	Brevibacteriaceae	Brevibacterium
OTU001029	11	6	0	0	5	0	0	0	0	0	0	0.006009	0	0	0.005834	0	0	0	0	0	0	Bacteria	Actinobacteria	Actinobacteria	Micrococcales	Microbacteriaceae	Aurantimicrobium
OTU001275	11	3	3	1	1	2	0	1	0	0	0	0.003004	0.003408	0.001012	0.001167	0.002004	0	0.001116	0	0	0	Bacteria	Firmicutes	Clostridia	Clostridiales	Christensenellaceae	Christensenellaceae_R-7_group
OTU001332	11	0	0	0	0	0	0	11	0	0	0	0	0	0	0	0	0	0.012277	0	0	0	Bacteria	Actinobacteria	Actinobacteria	Propionibacteriales	Nocardioidaceae	Nocardioides
OTU001340	11	0	0	2	0	0	0	2	2	4	1	0	0	0.002023	0	0	0	0.002232	0.002182	0.00438	0.001831	Bacteria	Proteobacteria	Gammaproteobacteria	Enterobacteriales	Enterobacteriaceae
OTU001759	11	0	1	8	2	0	0	0	0	0	0	0	0.001136	0.008092	0.002334	0	0	0	0	0	0	Bacteria	Firmicutes	Clostridia	Clostridiales	Ruminococcaceae	Ruminococcaceae_UCG-005
OTU001762	11	0	11	0	0	0	0	0	0	0	0	0	0.012497	0	0	0	0	0	0	0	0	Bacteria
OTU002472	11	0	0	0	0	0	0	11	0	0	0	0	0	0	0	0	0	0.012277	0	0	0	Bacteria	Bacteroidetes	Bacteroidia	Cytophagales	Spirosomaceae	Dyadobacter
OTU002837	11	0	0	0	0	0	11	0	0	0	0	0	0	0	0	0	0.012237	0	0	0	0	Bacteria	Actinobacteria	Rubrobacteria	Rubrobacterales	Rubrobacteriaceae	Rubrobacter
OTU002855	11	0	0	0	0	0	0	11	0	0	0	0	0	0	0	0	0	0.012277	0	0	0	Bacteria	Bacteroidetes	Bacteroidia	Chitinophagales	Chitinophagaceae	Niabella
OTU002859	11	0	0	0	0	0	0	0	0	0	11	0	0	0	0	0	0	0	0	0	0.020146	Bacteria	Planctomycetes	Phycisphaerae	Tepidisphaerales	WD2101_soil_group
OTU002873	11	0	11	0	0	0	0	0	0	0	0	0	0.012497	0	0	0	0	0	0	0	0	Bacteria	Chloroflexi	Ktedonobacteria	C0119
OTU000198	10	0	0	0	5	5	0	0	0	0	0	0	0	0	0.005834	0.005011	0	0	0	0	0	Bacteria	Actinobacteria	Actinobacteria	Propionibacteriales	Nocardioidaceae	Kribbella
OTU000200	10	0	0	1	8	1	0	0	0	0	0	0	0	0.001012	0.009335	0.001002	0	0	0	0	0	Bacteria	Actinobacteria	Actinobacteria	Streptosporangiales	Thermomonosporaceae	Actinoallomurus
OTU000247	10	3	0	0	7	0	0	0	0	0	0	0.003004	0	0	0.008168	0	0	0	0	0	0	Bacteria	Actinobacteria	Actinobacteria	Corynebacteriales	Corynebacteriaceae	Corynebacterium_1
OTU000251	10	0	1	0	4	5	0	0	0	0	0	0	0.001136	0	0.004668	0.005011	0	0	0	0	0	Bacteria	Proteobacteria	Gammaproteobacteria	Betaproteobacteriales	Burkholderiaceae	Herbaspirillum
OTU000300	10	1	1	0	2	6	0	0	0	0	0	0.001001	0.001136	0	0.002334	0.006013	0	0	0	0	0	Bacteria	Proteobacteria	Alphaproteobacteria	Sphingomonadales	Sphingomonadaceae	Novosphingobium
OTU000320	10	0	0	0	6	0	0	4	0	0	0	0	0	0	0.007001	0	0	0.004464	0	0	0	Bacteria	Proteobacteria	Alphaproteobacteria	Rickettsiales	Mitochondria	Musa_acuminata_subsp_malaccensis
OTU000342	10	0	0	0	0	0	0	0	0	5	5	0	0	0	0	0	0	0	0	0.005476	0.009157	Bacteria	Proteobacteria	Gammaproteobacteria	Legionellales	Legionellaceae	Legionella
OTU000369	10	0	0	0	10	0	0	0	0	0	0	0	0	0	0.011669	0	0	0	0	0	0	Bacteria	Cyanobacteria	Melainabacteria	Obscuribacterales
OTU000399	10	0	0	0	10	0	0	0	0	0	0	0	0	0	0.011669	0	0	0	0	0	0	Bacteria	Proteobacteria	Alphaproteobacteria	Micavibrionales
OTU000560	10	0	0	0	2	0	0	0	0	8	0	0	0	0	0.002334	0	0	0	0	0.008761	0	Bacteria	Verrucomicrobia	Verrucomicrobiae	Verrucomicrobiales	Verrucomicrobiaceae	Prosthecobacter
OTU000623	10	0	0	0	5	0	0	4	1	0	0	0	0	0	0.005834	0	0	0.004464	0.001091	0	0	Bacteria	Proteobacteria	Gammaproteobacteria	Aeromonadales	Aeromonadaceae	Aeromonas
OTU000764	10	0	1	8	0	1	0	0	0	0	0	0	0.001136	0.008092	0	0.001002	0	0	0	0	0	Bacteria	Chloroflexi	Anaerolineae	Anaerolineales	Anaerolineaceae
OTU001015	10	0	0	0	0	0	0	9	0	0	1	0	0	0	0	0	0	0.010045	0	0	0.001831	Bacteria	Firmicutes	Clostridia	Clostridiales	Lachnospiraceae	Fusicatenibacter
OTU001048	10	0	0	10	0	0	0	0	0	0	0	0	0	0.010116	0	0	0	0	0	0	0	Bacteria	Actinobacteria	Actinobacteria	Micrococcales	Microbacteriaceae	Microbacterium	Microbacterium_halotolerans
OTU001167	10	0	0	0	10	0	0	0	0	0	0	0	0	0	0.011669	0	0	0	0	0	0	Bacteria	Patescibacteria	Saccharimonadia	Saccharimonadales	Saccharimonadaceae
OTU001336	10	0	0	0	0	0	1	2	5	2	0	0	0	0	0	0	0.001112	0.002232	0.005455	0.00219	0	Bacteria
OTU001356	10	0	2	1	1	4	0	0	1	0	1	0	0.002272	0.001012	0.001167	0.004008	0	0	0.001091	0	0.001831	Bacteria	Actinobacteria	Coriobacteriia	Coriobacteriales	Coriobacteriaceae	Collinsella
OTU001592	10	0	0	0	0	0	6	4	0	0	0	0	0	0	0	0	0.006675	0.004464	0	0	0	Bacteria	Actinobacteria	Actinobacteria	Corynebacteriales	Corynebacteriaceae	Corynebacterium	Corynebacterium_testudinoris
OTU001815	10	0	0	0	0	0	2	1	1	6	0	0	0	0	0	0	0.002225	0.001116	0.001091	0.006571	0	Bacteria	Bacteroidetes	Bacteroidia	Flavobacteriales	Weeksellaceae	Empedobacter	Empedobacter_brevis
OTU001902	10	4	0	0	4	0	0	2	0	0	0	0.004006	0	0	0.004668	0	0	0.002232	0	0	0	Bacteria	Firmicutes	Clostridia	Clostridiales	Ruminococcaceae	Eubacterium_coprostanoligenes_group
OTU001991	10	0	0	0	0	0	0	10	0	0	0	0	0	0	0	0	0	0.011161	0	0	0	Bacteria	Bacteroidetes	Bacteroidia	Sphingobacteriales	Sphingobacteriaceae	Pedobacter
OTU002232	10	5	0	5	0	0	0	0	0	0	0	0.005007	0	0.005058	0	0	0	0	0	0	0	Bacteria	Proteobacteria	Gammaproteobacteria	Betaproteobacteriales	Burkholderiaceae
OTU002366	10	6	4	0	0	0	0	0	0	0	0	0.006009	0.004544	0	0	0	0	0	0	0	0	Bacteria	Firmicutes	Clostridia	Clostridiales	Lachnospiraceae	Anaerostipes
OTU002614	10	0	0	0	0	0	10	0	0	0	0	0	0	0	0	0	0.011124	0	0	0	0	Bacteria
OTU002939	10	0	0	0	10	0	0	0	0	0	0	0	0	0	0.011669	0	0	0	0	0	0	Bacteria	Proteobacteria	Deltaproteobacteria	Desulfovibrionales	Desulfovibrionaceae	Desulfovibrio
OTU000141	9	0	0	0	0	0	0	2	0	7	0	0	0	0	0	0	0	0.002232	0	0.007666	0	Bacteria	Proteobacteria	Gammaproteobacteria	Pseudomonadales	Moraxellaceae	Acinetobacter
OTU000184	9	0	1	0	5	3	0	0	0	0	0	0	0.001136	0	0.005834	0.003006	0	0	0	0	0	Bacteria	Proteobacteria	Gammaproteobacteria	Betaproteobacteriales	Burkholderiaceae	Massilia
OTU000266	9	0	0	0	9	0	0	0	0	0	0	0	0	0	0.010502	0	0	0	0	0	0	Bacteria	Fibrobacteres	Fibrobacteria	Fibrobacterales	Fibrobacteraceae
OTU000272	9	0	0	0	4	5	0	0	0	0	0	0	0	0	0.004668	0.005011	0	0	0	0	0	Bacteria	Proteobacteria	Gammaproteobacteria	Betaproteobacteriales	Burkholderiaceae	Lautropia
OTU000360	9	0	0	0	0	0	2	2	2	0	3	0	0	0	0	0	0.002225	0.002232	0.002182	0	0.005494	Bacteria	Firmicutes	Bacilli	Bacillales	Paenibacillaceae	Paenibacillus	Paenibacillus_darwinianus
OTU000372	9	0	0	0	0	0	5	1	3	0	0	0	0	0	0	0	0.005562	0.001116	0.003273	0	0	Bacteria	Bacteroidetes	Bacteroidia	Flavobacteriales	Weeksellaceae	Chishuiella
OTU000407	9	0	0	2	2	5	0	0	0	0	0	0	0	0.002023	0.002334	0.005011	0	0	0	0	0	Bacteria	Chloroflexi	Anaerolineae	Anaerolineales	Anaerolineaceae	Anaerolinea
OTU000429	9	0	2	0	0	0	6	0	1	0	0	0	0.002272	0	0	0	0.006675	0	0.001091	0	0	Bacteria	Proteobacteria	Gammaproteobacteria	Betaproteobacteriales	Burkholderiaceae	Burkholderia-Caballeronia-Paraburkholderia	Burkholderia_cepacia
OTU000465	9	2	0	0	2	2	0	0	1	2	0	0.002003	0	0	0.002334	0.002004	0	0	0.001091	0.00219	0	Bacteria	Firmicutes	Bacilli	Lactobacillales	Streptococcaceae	Lactococcus
OTU000487	9	0	2	0	3	0	2	0	1	0	1	0	0.002272	0	0.003501	0	0.002225	0	0.001091	0	0.001831	Bacteria	Firmicutes	Clostridia	Clostridiales	Lachnospiraceae	Blautia
OTU000581	9	0	7	0	0	2	0	0	0	0	0	0	0.007952	0	0	0.002004	0	0	0	0	0	Bacteria	Actinobacteria	Rubrobacteria	Rubrobacterales	Rubrobacteriaceae	Rubrobacter	Rubrobacter_sp_LYG58
OTU000655	9	0	0	0	0	0	1	0	3	5	0	0	0	0	0	0	0.001112	0	0.003273	0.005476	0	Bacteria	Bacteroidetes	Bacteroidia
OTU000673	9	2	0	0	0	2	0	3	2	0	0	0.002003	0	0	0	0.002004	0	0.003348	0.002182	0	0	Bacteria	Bacteroidetes	Bacteroidia	Bacteroidales	Tannerellaceae	Parabacteroides
OTU001324	9	0	0	1	1	0	0	7	0	0	0	0	0	0.001012	0.001167	0	0	0.007812	0	0	0	Bacteria	Deinococcus-Thermus	Deinococci	Deinococcales	Deinococcaceae	Deinococcus
OTU001879	9	2	2	2	2	1	0	0	0	0	0	0.002003	0.002272	0.002023	0.002334	0.001002	0	0	0	0	0	Bacteria	Bacteroidetes	Bacteroidia	Bacteroidales	Prevotellaceae	Alloprevotella
OTU002984	9	0	0	0	0	0	0	0	9	0	0	0	0	0	0	0	0	0	0.00982	0	0	Bacteria
OTU002999	9	0	0	0	9	0	0	0	0	0	0	0	0	0	0.010502	0	0	0	0	0	0	Bacteria	Proteobacteria	Deltaproteobacteria	Deltaproteobacteria_Incertae_Sedis	Syntrophorhabdaceae	Syntrophorhabdus
OTU003024	9	0	0	0	9	0	0	0	0	0	0	0	0	0	0.010502	0	0	0	0	0	0	Bacteria	Deinococcus-Thermus	Deinococci	Deinococcales	Deinococcaceae	Deinococcus
OTU003047	9	0	0	0	0	0	0	0	9	0	0	0	0	0	0	0	0	0	0.00982	0	0	Bacteria	Planctomycetes	Phycisphaerae	Phycisphaerales	Phycisphaeraceae	SM1A02
OTU000130	8	0	0	0	5	3	0	0	0	0	0	0	0	0	0.005834	0.003006	0	0	0	0	0	Bacteria	Bacteroidetes	Bacteroidia	Flavobacteriales	Flavobacteriaceae	Flavobacterium	Flavobacterium_johnsoniae
OTU000203	8	0	0	0	1	5	0	2	0	0	0	0	0	0	0.001167	0.005011	0	0.002232	0	0	0	Bacteria	Firmicutes	Negativicutes	Selenomonadales	Veillonellaceae	Selenomonas	Selenomonas_lacticifex
OTU000214	8	0	0	0	5	3	0	0	0	0	0	0	0	0	0.005834	0.003006	0	0	0	0	0	Bacteria	Bacteroidetes	Bacteroidia	Chitinophagales	Chitinophagaceae	Chitinophaga
OTU000237	8	2	3	3	0	0	0	0	0	0	0	0.002003	0.003408	0.003035	0	0	0	0	0	0	0	Bacteria	Cyanobacteria	Oxyphotobacteria	Nostocales	Chroococcidiopsaceae	Chroococcidiopsis_SAG_2023
OTU000244	8	0	0	0	5	1	0	0	0	0	2	0	0	0	0.005834	0.001002	0	0	0	0	0.003663	Bacteria	Actinobacteria	Actinobacteria	Corynebacteriales	Corynebacteriaceae	Corynebacterium
OTU000277	8	0	1	0	4	0	0	0	3	0	0	0	0.001136	0	0.004668	0	0	0	0.003273	0	0	Bacteria	Firmicutes	Bacilli	Bacillales	Planococcaceae	Rummeliibacillus	Rummeliibacillus_pycnus
OTU000288	8	0	0	0	0	1	0	7	0	0	0	0	0	0	0	0.001002	0	0.007812	0	0	0	Bacteria	Firmicutes	Bacilli	Lactobacillales	Carnobacteriaceae	Atopostipes
OTU000310	8	0	8	0	0	0	0	0	0	0	0	0	0.009088	0	0	0	0	0	0	0	0	Bacteria	Proteobacteria	Deltaproteobacteria	Bdellovibrionales	Bdellovibrionaceae	Bdellovibrio
OTU000311	8	0	0	0	0	0	0	0	5	3	0	0	0	0	0	0	0	0	0.005455	0.003285	0	Bacteria	Proteobacteria	Gammaproteobacteria
OTU000347	8	0	0	0	1	7	0	0	0	0	0	0	0	0	0.001167	0.007015	0	0	0	0	0	Bacteria	Proteobacteria	Alphaproteobacteria	Rhizobiales	Rhizobiaceae	Allorhizobium-Neorhizobium-Pararhizobium-Rhizobium
OTU000437	8	5	0	0	1	0	1	0	1	0	0	0.005007	0	0	0.001167	0	0.001112	0	0.001091	0	0	Bacteria	Proteobacteria	Gammaproteobacteria	Betaproteobacteriales	Burkholderiaceae
OTU000449	8	0	0	1	0	7	0	0	0	0	0	0	0	0.001012	0	0.007015	0	0	0	0	0	Bacteria	Actinobacteria	Actinobacteria	Propionibacteriales	Nocardioidaceae
OTU000478	8	3	4	0	1	0	0	0	0	0	0	0.003004	0.004544	0	0.001167	0	0	0	0	0	0	Bacteria	Proteobacteria	Gammaproteobacteria	Gammaproteobacteria_Incertae_Sedis	Unknown_Family	Candidatus_Berkiella
OTU000482	8	0	5	3	0	0	0	0	0	0	0	0	0.00568	0.003035	0	0	0	0	0	0	0	Bacteria	Actinobacteria	Actinobacteria	Propionibacteriales	Nocardioidaceae	Nocardioides	Nocardioides_simplex
OTU000492	8	0	0	0	8	0	0	0	0	0	0	0	0	0	0.009335	0	0	0	0	0	0	Bacteria	Firmicutes	Bacilli	Lactobacillales	Aerococcaceae	Abiotrophia
OTU000570	8	0	0	0	0	8	0	0	0	0	0	0	0	0	0	0.008017	0	0	0	0	0	Bacteria	Proteobacteria	Alphaproteobacteria	Rhizobiales	Beijerinckiaceae	Methylobacterium	Methylobacterium_oxalidis
OTU000630	8	0	0	0	8	0	0	0	0	0	0	0	0	0	0.009335	0	0	0	0	0	0	Bacteria	Proteobacteria	Alphaproteobacteria	Rhizobiales	Pleomorphomonadaceae
OTU000711	8	0	1	0	3	0	0	0	1	1	2	0	0.001136	0	0.003501	0	0	0	0.001091	0.001095	0.003663	Bacteria	Proteobacteria	Gammaproteobacteria	Betaproteobacteriales	Burkholderiaceae	Massilia
OTU001062	8	0	0	7	0	0	1	0	0	0	0	0	0	0.007081	0	0	0.001112	0	0	0	0	Bacteria	Firmicutes	Clostridia	Clostridiales	Ruminococcaceae	Ruminococcaceae_UCG-014
OTU001099	8	0	0	7	0	0	0	0	1	0	0	0	0	0.007081	0	0	0	0	0.001091	0	0	Bacteria	Bacteroidetes	Bacteroidia	Cytophagales	Microscillaceae	Siphonobacter	Siphonobacter_aquaeclarae
OTU001197	8	0	0	0	2	2	0	4	0	0	0	0	0	0	0.002334	0.002004	0	0.004464	0	0	0	Bacteria	Firmicutes	Clostridia	Clostridiales	Ruminococcaceae	Ruminococcaceae_UCG-005
OTU001369	8	0	0	0	0	0	0	1	0	6	1	0	0	0	0	0	0	0.001116	0	0.006571	0.001831	Bacteria
OTU001431	8	1	0	2	1	2	0	1	0	1	0	0.001001	0	0.002023	0.001167	0.002004	0	0.001116	0	0.001095	0	Bacteria	Actinobacteria	Actinobacteria	PeM15
OTU001632	8	3	0	0	3	2	0	0	0	0	0	0.003004	0	0	0.003501	0.002004	0	0	0	0	0	Bacteria	Proteobacteria	Gammaproteobacteria	Betaproteobacteriales	Burkholderiaceae	Limnohabitans
OTU001825	8	3	0	0	4	1	0	0	0	0	0	0.003004	0	0	0.004668	0.001002	0	0	0	0	0	Bacteria	Verrucomicrobia	Verrucomicrobiae	Chthoniobacterales	Chthoniobacteraceae	LD29
OTU001913	8	0	8	0	0	0	0	0	0	0	0	0	0.009088	0	0	0	0	0	0	0	0	Bacteria	Chloroflexi	Anaerolineae	Anaerolineales	Anaerolineaceae
OTU002302	8	2	0	0	0	0	0	0	0	4	2	0.002003	0	0	0	0	0	0	0	0.00438	0.003663	Bacteria	Firmicutes	Clostridia	Clostridiales	Lachnospiraceae	Dorea
OTU002597	8	0	0	8	0	0	0	0	0	0	0	0	0	0.008092	0	0	0	0	0	0	0	Bacteria	Proteobacteria	Alphaproteobacteria	Sphingomonadales	Sphingomonadaceae	Sphingomonas
OTU002781	8	0	0	0	0	0	0	0	0	6	2	0	0	0	0	0	0	0	0	0.006571	0.003663	Bacteria	Proteobacteria	Deltaproteobacteria	Bdellovibrionales	Bdellovibrionaceae	Bdellovibrio
OTU002876	8	0	0	0	0	0	0	8	0	0	0	0	0	0	0	0	0	0.008928	0	0	0	Bacteria	Bacteroidetes	Bacteroidia	Cytophagales	Spirosomaceae	Fibrisoma
OTU003056	8	0	0	0	8	0	0	0	0	0	0	0	0	0	0.009335	0	0	0	0	0	0	Bacteria	Proteobacteria	Deltaproteobacteria	Myxococcales
OTU003077	8	0	8	0	0	0	0	0	0	0	0	0	0.009088	0	0	0	0	0	0	0	0	Bacteria
OTU003109	8	0	0	0	8	0	0	0	0	0	0	0	0	0	0.009335	0	0	0	0	0	0	Bacteria	Proteobacteria	Deltaproteobacteria
OTU000129	7	0	1	2	3	0	0	0	0	1	0	0	0.001136	0.002023	0.003501	0	0	0	0	0.001095	0	Bacteria	Actinobacteria	Actinobacteria	Streptomycetales	Streptomycetaceae	Streptomyces
OTU000175	7	0	0	0	0	0	4	1	0	0	2	0	0	0	0	0	0.00445	0.001116	0	0	0.003663	Bacteria	Firmicutes	Bacilli	Bacillales	Bacillaceae	Bacillus
OTU000176	7	0	0	0	0	7	0	0	0	0	0	0	0	0	0	0.007015	0	0	0	0	0	Bacteria	Proteobacteria	Gammaproteobacteria	Betaproteobacteriales	Burkholderiaceae
OTU000289	7	0	0	0	0	0	2	0	1	1	3	0	0	0	0	0	0.002225	0	0.001091	0.001095	0.005494	Bacteria	Bacteroidetes	Bacteroidia	Chitinophagales	Chitinophagaceae	Sediminibacterium
OTU000305	7	4	0	1	2	0	0	0	0	0	0	0.004006	0	0.001012	0.002334	0	0	0	0	0	0	Bacteria	Firmicutes	Bacilli	Bacillales	Planococcaceae	Lysinibacillus
OTU000312	7	0	3	0	1	0	1	0	0	2	0	0	0.003408	0	0.001167	0	0.001112	0	0	0.00219	0	Bacteria	Actinobacteria	Actinobacteria	Micrococcales	Micrococcaceae	Rothia
OTU000322	7	0	0	2	1	0	0	0	0	4	0	0	0	0.002023	0.001167	0	0	0	0	0.00438	0	Bacteria	Proteobacteria	Gammaproteobacteria	Enterobacteriales	Enterobacteriaceae
OTU000427	7	0	0	5	0	2	0	0	0	0	0	0	0	0.005058	0	0.002004	0	0	0	0	0	Bacteria	Firmicutes	Bacilli	Lactobacillales	Streptococcaceae	Streptococcus	Streptococcus_anginosus_subsp_anginosus
OTU000547	7	0	0	0	7	0	0	0	0	0	0	0	0	0	0.008168	0	0	0	0	0	0	Bacteria	Deinococcus-Thermus	Deinococci	Deinococcales	Deinococcaceae	Deinococcus
OTU000642	7	1	2	0	1	1	0	0	1	1	0	0.001001	0.002272	0	0.001167	0.001002	0	0	0.001091	0.001095	0	Bacteria	Firmicutes	Clostridia	Clostridiales	Lachnospiraceae	Lachnospiraceae_XPB1014_group
OTU000646	7	5	0	0	0	2	0	0	0	0	0	0.005007	0	0	0	0.002004	0	0	0	0	0	Bacteria	Cyanobacteria	Oxyphotobacteria	Chloroplast
OTU000647	7	0	0	0	2	1	4	0	0	0	0	0	0	0	0.002334	0.001002	0.00445	0	0	0	0	Bacteria	Actinobacteria	Actinobacteria	Pseudonocardiales	Pseudonocardiaceae	Actinomycetospora
OTU000714	7	0	0	0	0	1	0	2	1	3	0	0	0	0	0	0.001002	0	0.002232	0.001091	0.003285	0	Bacteria	Proteobacteria	Gammaproteobacteria	Pseudomonadales	Moraxellaceae	Acinetobacter
OTU000800	7	2	0	1	0	0	0	2	1	1	0	0.002003	0	0.001012	0	0	0	0.002232	0.001091	0.001095	0	Bacteria	Proteobacteria	Gammaproteobacteria	Betaproteobacteriales	Burkholderiaceae	Parasutterella
OTU000882	7	0	0	0	0	0	2	0	0	5	0	0	0	0	0	0	0.002225	0	0	0.005476	0	Bacteria	Bacteroidetes	Bacteroidia	Bacteroidales	Bacteroidaceae	Bacteroides
OTU001134	7	5	2	0	0	0	0	0	0	0	0	0.005007	0.002272	0	0	0	0	0	0	0	0	Bacteria	Firmicutes	Clostridia	Clostridiales	Ruminococcaceae	Ruminococcaceae_UCG-014
OTU001154	7	0	6	0	0	0	0	0	1	0	0	0	0.006816	0	0	0	0	0	0.001091	0	0	Bacteria	Bacteroidetes	Bacteroidia	Sphingobacteriales	Sphingobacteriaceae	Sphingobacterium
OTU001344	7	0	0	0	0	0	7	0	0	0	0	0	0	0	0	0	0.007787	0	0	0	0	Bacteria	Actinobacteria	Actinobacteria	Pseudonocardiales	Pseudonocardiaceae	Actinomycetospora
OTU001647	7	0	7	0	0	0	0	0	0	0	0	0	0.007952	0	0	0	0	0	0	0	0	Bacteria	Proteobacteria	Alphaproteobacteria	Reyranellales	Reyranellaceae
OTU001753	7	0	0	0	0	0	6	0	0	1	0	0	0	0	0	0	0.006675	0	0	0.001095	0	Bacteria	Deinococcus-Thermus	Deinococci	Deinococcales	Trueperaceae	Truepera
OTU002557	7	0	0	0	0	0	0	0	0	7	0	0	0	0	0	0	0	0	0	0.007666	0	Bacteria	Bacteroidetes	Bacteroidia	Cytophagales	Spirosomaceae	Larkinella
OTU002678	7	7	0	0	0	0	0	0	0	0	0	0.00701	0	0	0	0	0	0	0	0	0	Bacteria	Proteobacteria	Alphaproteobacteria	Rhodobacterales	Rhodobacteraceae	Rubellimicrobium
OTU002981	7	0	0	0	5	2	0	0	0	0	0	0	0	0	0.005834	0.002004	0	0	0	0	0	Bacteria	Proteobacteria	Gammaproteobacteria	Enterobacteriales	Enterobacteriaceae	Providencia
OTU003014	7	0	0	0	0	0	0	7	0	0	0	0	0	0	0	0	0	0.007812	0	0	0	Bacteria	Deinococcus-Thermus	Deinococci	Deinococcales	Deinococcaceae	Deinococcus
OTU003099	7	0	0	0	0	0	0	7	0	0	0	0	0	0	0	0	0	0.007812	0	0	0	Bacteria	Proteobacteria	Gammaproteobacteria	Pseudomonadales	Moraxellaceae	Acinetobacter
OTU003203	7	0	0	0	0	0	0	7	0	0	0	0	0	0	0	0	0	0.007812	0	0	0	Bacteria
OTU000165	6	0	0	0	6	0	0	0	0	0	0	0	0	0	0.007001	0	0	0	0	0	0	Bacteria	Actinobacteria	Actinobacteria	Actinomycetales	Actinomycetaceae	Actinomyces	Actinomyces_massiliensis_4401292
OTU000228	6	0	0	0	3	3	0	0	0	0	0	0	0	0	0.003501	0.003006	0	0	0	0	0	Bacteria	Proteobacteria	Alphaproteobacteria	Holosporales	Holosporaceae
OTU000231	6	0	0	0	0	1	2	0	3	0	0	0	0	0	0	0.001002	0.002225	0	0.003273	0	0	Bacteria	Actinobacteria	Actinobacteria	Streptomycetales	Streptomycetaceae	Streptomyces
OTU000241	6	0	0	0	1	0	0	5	0	0	0	0	0	0	0.001167	0	0	0.00558	0	0	0	Bacteria	Actinobacteria	Actinobacteria	Corynebacteriales	Corynebacteriaceae	Corynebacterium_1	Corynebacterium_kroppenstedtii
OTU000296	6	0	5	0	1	0	0	0	0	0	0	0	0.00568	0	0.001167	0	0	0	0	0	0	Bacteria	Actinobacteria	Actinobacteria	Streptosporangiales	Thermomonosporaceae	Actinoallomurus
OTU000321	6	0	0	0	0	0	0	2	0	4	0	0	0	0	0	0	0	0.002232	0	0.00438	0	Bacteria	Proteobacteria	Gammaproteobacteria	Enterobacteriales	Enterobacteriaceae	Rosenbergiella
OTU000343	6	0	2	0	2	2	0	0	0	0	0	0	0.002272	0	0.002334	0.002004	0	0	0	0	0	Bacteria	Actinobacteria	Actinobacteria	Actinomycetales	Actinomycetaceae	Actinomyces
OTU000352	6	1	0	1	0	0	4	0	0	0	0	0.001001	0	0.001012	0	0	0.00445	0	0	0	0	Archaea	Euryarchaeota	Methanomicrobia	Methanosarcinales	Methanosarcinaceae	Methanosarcina
OTU000359	6	0	0	0	6	0	0	0	0	0	0	0	0	0	0.007001	0	0	0	0	0	0	Bacteria	Patescibacteria	Parcubacteria
OTU000370	6	0	0	0	0	6	0	0	0	0	0	0	0	0	0	0.006013	0	0	0	0	0	Bacteria	Proteobacteria	Alphaproteobacteria	Rhizobiales	A0839
OTU000446	6	0	0	0	6	0	0	0	0	0	0	0	0	0	0.007001	0	0	0	0	0	0	Bacteria	Proteobacteria	Gammaproteobacteria	Betaproteobacteriales	Nitrosomonadaceae	Ellin6067
OTU000469	6	1	0	1	3	0	0	1	0	0	0	0.001001	0	0.001012	0.003501	0	0	0.001116	0	0	0	Bacteria	Actinobacteria	Actinobacteria	Micrococcales	Microbacteriaceae
OTU000472	6	0	3	0	0	1	0	2	0	0	0	0	0.003408	0	0	0.001002	0	0.002232	0	0	0	Bacteria	Proteobacteria	Gammaproteobacteria	Betaproteobacteriales	Burkholderiaceae	Lautropia
OTU000495	6	0	3	0	3	0	0	0	0	0	0	0	0.003408	0	0.003501	0	0	0	0	0	0	Bacteria	Firmicutes	Bacilli	Bacillales	Family_XI	Gemella
OTU000517	6	0	0	0	6	0	0	0	0	0	0	0	0	0	0.007001	0	0	0	0	0	0	Bacteria	Firmicutes	Bacilli	Bacillales	Staphylococcaceae	Salinicoccus	Salinicoccus_roseus
OTU000519	6	0	4	0	0	0	2	0	0	0	0	0	0.004544	0	0	0	0.002225	0	0	0	0	Bacteria	Firmicutes	Bacilli	Bacillales	Bacillaceae	Bacillus	Bacillus_thermoamylovorans
OTU000527	6	0	0	0	0	0	0	1	1	4	0	0	0	0	0	0	0	0.001116	0.001091	0.00438	0	Bacteria	Proteobacteria	Gammaproteobacteria	Pseudomonadales	Pseudomonadaceae	Pseudomonas
OTU000558	6	0	0	0	6	0	0	0	0	0	0	0	0	0	0.007001	0	0	0	0	0	0	Bacteria	Actinobacteria	Actinobacteria	Propionibacteriales	Nocardioidaceae	Nocardioides
OTU000625	6	0	0	0	0	0	0	0	1	0	5	0	0	0	0	0	0	0	0.001091	0	0.009157	Bacteria	Actinobacteria	Actinobacteria	Micrococcales	AKAU3644
OTU000643	6	4	0	0	1	1	0	0	0	0	0	0.004006	0	0	0.001167	0.001002	0	0	0	0	0	Bacteria	Firmicutes	Clostridia	Clostridiales	Clostridiaceae_1	Clostridium_sensu_stricto_12
OTU000718	6	0	6	0	0	0	0	0	0	0	0	0	0.006816	0	0	0	0	0	0	0	0	Bacteria	Cyanobacteria	Oxyphotobacteria	Nostocales
OTU000774	6	0	0	0	1	5	0	0	0	0	0	0	0	0	0.001167	0.005011	0	0	0	0	0	Bacteria	Acidobacteria	Subgroup_6
OTU000886	6	0	0	0	0	0	4	0	0	2	0	0	0	0	0	0	0.00445	0	0	0.00219	0	Bacteria	Proteobacteria	Gammaproteobacteria	Alteromonadales	Idiomarinaceae	Idiomarina	Idiomarina_baltica
OTU000901	6	1	2	1	0	1	0	0	1	0	0	0.001001	0.002272	0.001012	0	0.001002	0	0	0.001091	0	0	Bacteria	Actinobacteria	Actinobacteria	Bifidobacteriales	Bifidobacteriaceae	Bifidobacterium
OTU000907	6	0	2	1	2	1	0	0	0	0	0	0	0.002272	0.001012	0.002334	0.001002	0	0	0	0	0	Bacteria	Proteobacteria	Gammaproteobacteria	Betaproteobacteriales	Nitrosomonadaceae	MND1
OTU001018	6	0	0	0	0	2	1	1	0	2	0	0	0	0	0	0.002004	0.001112	0.001116	0	0.00219	0	Bacteria	Firmicutes	Bacilli	Lactobacillales
OTU001123	6	0	4	0	2	0	0	0	0	0	0	0	0.004544	0	0.002334	0	0	0	0	0	0	Bacteria	Gemmatimonadetes	S0134_terrestrial_group
OTU001138	6	0	5	0	0	0	0	1	0	0	0	0	0.00568	0	0	0	0	0.001116	0	0	0	Bacteria	Proteobacteria	Deltaproteobacteria	Bdellovibrionales	Bdellovibrionaceae	Bdellovibrio
OTU001253	6	0	0	1	4	0	0	1	0	0	0	0	0	0.001012	0.004668	0	0	0.001116	0	0	0	Bacteria	Proteobacteria	Alphaproteobacteria	Rhizobiales	Xanthobacteraceae	Pseudolabrys
OTU001429	6	0	5	1	0	0	0	0	0	0	0	0	0.00568	0.001012	0	0	0	0	0	0	0	Bacteria	Firmicutes	Clostridia	Clostridiales	Lachnospiraceae	Lachnospiraceae_NK4A136_group
OTU001458	6	6	0	0	0	0	0	0	0	0	0	0.006009	0	0	0	0	0	0	0	0	0	Bacteria	Actinobacteria	Actinobacteria	Streptosporangiales	Nocardiopsaceae	Nocardiopsis	Nocardiopsis_flavescens
OTU001614	6	3	0	0	3	0	0	0	0	0	0	0.003004	0	0	0.003501	0	0	0	0	0	0	Bacteria	Verrucomicrobia	Verrucomicrobiae	Verrucomicrobiales	Rubritaleaceae	Luteolibacter
OTU001628	6	0	0	0	3	0	2	1	0	0	0	0	0	0	0.003501	0	0.002225	0.001116	0	0	0	Bacteria	Bacteroidetes	Bacteroidia	Cytophagales	Amoebophilaceae	Candidatus_Amoebophilus	endosymbiont_of_Acanthamoeba_sp_Hungarian_isolate
OTU001808	6	0	0	0	6	0	0	0	0	0	0	0	0	0	0.007001	0	0	0	0	0	0	Bacteria	Firmicutes	Bacilli	Lactobacillales	Lactobacillaceae	Lactobacillus	Lactobacillus_concavus_DSM_17758
OTU002073	6	0	0	0	5	1	0	0	0	0	0	0	0	0	0.005834	0.001002	0	0	0	0	0	Bacteria	Bacteroidetes	Bacteroidia	Flavobacteriales	Flavobacteriaceae	Flavobacterium
OTU002306	6	1	1	1	1	1	1	0	0	0	0	0.001001	0.001136	0.001012	0.001167	0.001002	0.001112	0	0	0	0	Bacteria	Proteobacteria	Gammaproteobacteria	Enterobacteriales	Enterobacteriaceae
OTU002374	6	0	0	0	0	0	4	2	0	0	0	0	0	0	0	0	0.00445	0.002232	0	0	0	Bacteria	Bacteroidetes	Bacteroidia	Bacteroidales	Bacteroidaceae	Bacteroides	Bacteroides_luti
OTU002711	6	0	0	0	0	0	0	0	6	0	0	0	0	0	0	0	0	0	0.006546	0	0	Bacteria
OTU002940	6	0	0	0	6	0	0	0	0	0	0	0	0	0	0.007001	0	0	0	0	0	0	Bacteria	Patescibacteria	Saccharimonadia	Saccharimonadales	Saccharimonadaceae
OTU003117	6	0	0	0	6	0	0	0	0	0	0	0	0	0	0.007001	0	0	0	0	0	0	Bacteria	Proteobacteria	Gammaproteobacteria	Betaproteobacteriales
OTU003234	6	0	6	0	0	0	0	0	0	0	0	0	0.006816	0	0	0	0	0	0	0	0	Bacteria	Firmicutes	Clostridia	Clostridiales	Clostridiaceae_1	Clostridium_sensu_stricto_10	Clostridiales_bacterium_oral_taxon_876_str_F0540
OTU003274	6	0	0	6	0	0	0	0	0	0	0	0	0	0.006069	0	0	0	0	0	0	0	Bacteria
OTU003281	6	0	0	0	0	0	0	3	0	0	3	0	0	0	0	0	0	0.003348	0	0	0.005494	Bacteria
OTU000121	5	0	0	0	0	2	0	3	0	0	0	0	0	0	0	0.002004	0	0.003348	0	0	0	Bacteria	Actinobacteria	Actinobacteria	Micrococcales	Micrococcaceae	Glutamicibacter
OTU000229	5	0	0	0	0	0	0	0	5	0	0	0	0	0	0	0	0	0	0.005455	0	0	Bacteria	Proteobacteria	Deltaproteobacteria	Desulfuromonadales	Geobacteraceae	Geobacter	Geobacter_soli
OTU000271	5	0	0	0	0	1	1	0	3	0	0	0	0	0	0	0.001002	0.001112	0	0.003273	0	0	Bacteria	Firmicutes	Bacilli	Lactobacillales	Carnobacteriaceae	Atopostipes
OTU000273	5	0	0	0	3	0	0	1	1	0	0	0	0	0	0.003501	0	0	0.001116	0.001091	0	0	Bacteria	Proteobacteria	Alphaproteobacteria	Sphingomonadales	Sphingomonadaceae	Sphingobium
OTU000309	5	0	2	1	0	2	0	0	0	0	0	0	0.002272	0.001012	0	0.002004	0	0	0	0	0	Bacteria	Actinobacteria	Thermoleophilia	Solirubrobacterales	67-14
OTU000319	5	0	0	0	0	0	0	0	0	0	5	0	0	0	0	0	0	0	0	0	0.009157	Bacteria	Actinobacteria	Actinobacteria	Corynebacteriales	Nocardiaceae	Gordonia
OTU000353	5	0	4	0	1	0	0	0	0	0	0	0	0.004544	0	0.001167	0	0	0	0	0	0	Bacteria	Actinobacteria	Actinobacteria	Micrococcales	Cellulomonadaceae	Cellulomonas
OTU000357	5	0	3	0	0	2	0	0	0	0	0	0	0.003408	0	0	0.002004	0	0	0	0	0	Bacteria	Proteobacteria	Gammaproteobacteria	Betaproteobacteriales	Hydrogenophilaceae	Tepidiphilus
OTU000376	5	0	0	0	4	1	0	0	0	0	0	0	0	0	0.004668	0.001002	0	0	0	0	0	Bacteria	Proteobacteria	Alphaproteobacteria	Rickettsiales	Mitochondria	Nageia_nagi
OTU000388	5	0	0	0	0	0	0	0	3	0	2	0	0	0	0	0	0	0	0.003273	0	0.003663	Bacteria	Proteobacteria	Alphaproteobacteria	Acetobacterales	Acetobacteraceae	Gluconobacter	Gluconobacter_oxydans
OTU000412	5	0	3	0	0	0	2	0	0	0	0	0	0.003408	0	0	0	0.002225	0	0	0	0	Bacteria	Proteobacteria	Gammaproteobacteria	Betaproteobacteriales	Burkholderiaceae	Paucibacter
OTU000489	5	0	0	0	0	0	1	0	1	1	2	0	0	0	0	0	0.001112	0	0.001091	0.001095	0.003663	Bacteria	Firmicutes	Bacilli	Lactobacillales	Streptococcaceae	Lactococcus
OTU000494	5	0	0	1	2	0	2	0	0	0	0	0	0	0.001012	0.002334	0	0.002225	0	0	0	0	Bacteria	Actinobacteria	Actinobacteria	Micromonosporales	Micromonosporaceae
OTU000504	5	1	0	0	3	1	0	0	0	0	0	0.001001	0	0	0.003501	0.001002	0	0	0	0	0	Bacteria	Proteobacteria	Deltaproteobacteria	Myxococcales	Archangiaceae	Anaeromyxobacter
OTU000598	5	0	0	2	3	0	0	0	0	0	0	0	0	0.002023	0.003501	0	0	0	0	0	0	Bacteria	Proteobacteria	Gammaproteobacteria	Xanthomonadales	Rhodanobacteraceae
OTU000637	5	0	0	0	0	0	0	0	0	2	3	0	0	0	0	0	0	0	0	0.00219	0.005494	Bacteria	Bacteroidetes	Bacteroidia	Flavobacteriales	Weeksellaceae	Chryseobacterium
OTU000662	5	0	0	0	0	0	1	4	0	0	0	0	0	0	0	0	0.001112	0.004464	0	0	0	Bacteria	Proteobacteria	Alphaproteobacteria	Rhizobiales	Methylopilaceae
OTU000691	5	0	0	0	0	2	0	2	0	0	1	0	0	0	0	0.002004	0	0.002232	0	0	0.001831	Bacteria	Firmicutes	Clostridia	Clostridiales	Lachnospiraceae	Dorea
OTU000706	5	1	0	0	0	0	0	4	0	0	0	0.001001	0	0	0	0	0	0.004464	0	0	0	Bacteria	Actinobacteria	Coriobacteriia	Coriobacteriales	Atopobiaceae	Coriobacteriaceae_UCG-002
OTU000712	5	3	0	0	2	0	0	0	0	0	0	0.003004	0	0	0.002334	0	0	0	0	0	0	Bacteria	Actinobacteria	Actinobacteria	Propionibacteriales	Nocardioidaceae	Nocardioides
OTU000787	5	1	1	1	1	0	1	0	0	0	0	0.001001	0.001136	0.001012	0.001167	0	0.001112	0	0	0	0	Bacteria	Firmicutes	Clostridia	Clostridiales	Clostridiaceae_1	Clostridium_sensu_stricto_9
OTU000804	5	0	0	0	0	0	0	0	2	3	0	0	0	0	0	0	0	0	0.002182	0.003285	0	Bacteria	Proteobacteria	Gammaproteobacteria	Betaproteobacteriales	Methylophilaceae
OTU000821	5	0	4	0	0	0	0	0	0	0	1	0	0.004544	0	0	0	0	0	0	0	0.001831	Bacteria	Firmicutes	Clostridia	Clostridiales	Lachnospiraceae	Lachnoclostridium_5
OTU000822	5	0	0	0	0	5	0	0	0	0	0	0	0	0	0	0.005011	0	0	0	0	0	Bacteria	Firmicutes	Bacilli	Bacillales	Listeriaceae	Brochothrix	Brochothrix_thermosphacta
OTU000991	5	1	0	1	1	1	1	0	0	0	0	0.001001	0	0.001012	0.001167	0.001002	0.001112	0	0	0	0	Bacteria	Firmicutes	Erysipelotrichia	Erysipelotrichales	Erysipelotrichaceae	Faecalibaculum
OTU001294	5	2	1	0	1	1	0	0	0	0	0	0.002003	0.001136	0	0.001167	0.001002	0	0	0	0	0	Bacteria	Proteobacteria	Alphaproteobacteria	Caulobacterales	Caulobacteraceae	Brevundimonas
OTU001301	5	0	1	0	0	0	4	0	0	0	0	0	0.001136	0	0	0	0.00445	0	0	0	0	Bacteria	Proteobacteria
OTU001388	5	0	0	5	0	0	0	0	0	0	0	0	0	0.005058	0	0	0	0	0	0	0	Bacteria	Bacteroidetes	Bacteroidia	Sphingobacteriales	Sphingobacteriaceae	Sphingobacterium
OTU001444	5	0	0	0	5	0	0	0	0	0	0	0	0	0	0.005834	0	0	0	0	0	0	Bacteria	Proteobacteria	Gammaproteobacteria	Aeromonadales	Aeromonadaceae	Zobellella
OTU001454	5	0	0	2	1	0	2	0	0	0	0	0	0	0.002023	0.001167	0	0.002225	0	0	0	0	Bacteria	Firmicutes	Negativicutes	Selenomonadales	Acidaminococcaceae	Phascolarctobacterium
OTU001459	5	0	5	0	0	0	0	0	0	0	0	0	0.00568	0	0	0	0	0	0	0	0	Bacteria	Actinobacteria	Actinobacteria	Micrococcales	Microbacteriaceae	Agromyces
OTU001526	5	0	3	1	1	0	0	0	0	0	0	0	0.003408	0.001012	0.001167	0	0	0	0	0	0	Bacteria	Actinobacteria	Actinobacteria	Frankiales	Cryptosporangiaceae	Fodinicola
OTU001571	5	2	2	1	0	0	0	0	0	0	0	0.002003	0.002272	0.001012	0	0	0	0	0	0	0	Bacteria	Firmicutes	Clostridia	Clostridiales	Ruminococcaceae
OTU001636	5	0	0	0	0	4	0	0	0	1	0	0	0	0	0	0.004008	0	0	0	0.001095	0	Bacteria	Bacteroidetes	Bacteroidia	Bacteroidales	Muribaculaceae
OTU001951	5	5	0	0	0	0	0	0	0	0	0	0.005007	0	0	0	0	0	0	0	0	0	Bacteria
OTU002056	5	0	0	0	0	0	0	0	0	5	0	0	0	0	0	0	0	0	0	0.005476	0	Bacteria	Proteobacteria	Gammaproteobacteria	Enterobacteriales	Enterobacteriaceae
OTU002175	5	0	4	0	0	0	0	1	0	0	0	0	0.004544	0	0	0	0	0.001116	0	0	0	Bacteria	Bacteroidetes	Bacteroidia	Bacteroidales	Muribaculaceae
OTU002295	5	1	4	0	0	0	0	0	0	0	0	0.001001	0.004544	0	0	0	0	0	0	0	0	Bacteria	Firmicutes	Clostridia	Clostridiales	Ruminococcaceae	Ruminococcaceae_UCG-014
OTU002315	5	0	0	0	0	0	0	0	4	1	0	0	0	0	0	0	0	0	0.004364	0.001095	0	Bacteria	Actinobacteria	Acidimicrobiia	Microtrichales	Microtrichaceae	Sva0996_marine_group
OTU002317	5	0	1	0	0	0	4	0	0	0	0	0	0.001136	0	0	0	0.00445	0	0	0	0	Bacteria	Firmicutes	Clostridia	Clostridiales	Lachnospiraceae
OTU002408	5	0	0	0	4	0	0	0	1	0	0	0	0	0	0.004668	0	0	0	0.001091	0	0	Bacteria	Proteobacteria	Gammaproteobacteria	Cellvibrionales	Cellvibrionaceae	Cellvibrio
OTU002454	5	0	0	0	0	0	2	3	0	0	0	0	0	0	0	0	0.002225	0.003348	0	0	0	Bacteria	Firmicutes	Clostridia	Clostridiales	Ruminococcaceae
OTU002526	5	0	0	0	0	0	0	4	0	0	1	0	0	0	0	0	0	0.004464	0	0	0.001831	Bacteria	Bacteroidetes	Bacteroidia	Flavobacteriales	Weeksellaceae	Chishuiella	Empedobacter_sp_FM-1
OTU002596	5	0	0	0	0	0	0	0	1	4	0	0	0	0	0	0	0	0	0.001091	0.00438	0	Bacteria	Firmicutes	Clostridia	Clostridiales	Ruminococcaceae	Fastidiosipila	bacterium_str_Rauti
OTU002816	5	0	0	0	5	0	0	0	0	0	0	0	0	0	0.005834	0	0	0	0	0	0	Bacteria	Bacteroidetes	Bacteroidia	Chitinophagales	Chitinophagaceae	Terrimonas
OTU003043	5	5	0	0	0	0	0	0	0	0	0	0.005007	0	0	0	0	0	0	0	0	0	Bacteria	Chloroflexi	TK10
OTU003050	5	0	0	0	0	0	5	0	0	0	0	0	0	0	0	0	0.005562	0	0	0	0	Bacteria	Cyanobacteria	Oxyphotobacteria	Chloroplast
OTU003052	5	0	0	0	0	0	0	5	0	0	0	0	0	0	0	0	0	0.00558	0	0	0	Bacteria
OTU003090	5	0	0	0	0	0	0	5	0	0	0	0	0	0	0	0	0	0.00558	0	0	0	Bacteria	Bacteroidetes	Ignavibacteria	OPB56
OTU003095	5	0	0	0	0	0	0	5	0	0	0	0	0	0	0	0	0	0.00558	0	0	0	Bacteria	Proteobacteria	Gammaproteobacteria	Betaproteobacteriales	Methylophilaceae	Methylobacillus
OTU003147	5	0	0	5	0	0	0	0	0	0	0	0	0	0.005058	0	0	0	0	0	0	0	Bacteria	Proteobacteria	Gammaproteobacteria	Oceanospirillales	Alcanivoracaceae	Alcanivorax
OTU003184	5	5	0	0	0	0	0	0	0	0	0	0.005007	0	0	0	0	0	0	0	0	0	Bacteria	Proteobacteria	Gammaproteobacteria	Pseudomonadales	Pseudomonadaceae	Pseudomonas	Heliconius_numata_bicoloratus
OTU003300	5	0	0	0	5	0	0	0	0	0	0	0	0	0	0.005834	0	0	0	0	0	0	Bacteria	Bacteroidetes	Bacteroidia	Bacteroidales
OTU003317	5	0	0	5	0	0	0	0	0	0	0	0	0	0.005058	0	0	0	0	0	0	0	Bacteria
OTU003338	5	0	0	0	0	0	5	0	0	0	0	0	0	0	0	0	0.005562	0	0	0	0	Bacteria	Bacteroidetes	Bacteroidia	Bacteroidales	Paludibacteraceae	Paludibacter
OTU003364	5	0	0	0	0	0	0	0	5	0	0	0	0	0	0	0	0	0	0.005455	0	0	Bacteria
OTU000128	4	0	1	0	0	1	0	0	1	0	1	0	0.001136	0	0	0.001002	0	0	0.001091	0	0.001831	Bacteria	Proteobacteria	Gammaproteobacteria	Pseudomonadales	Moraxellaceae	Acinetobacter
OTU000240	4	0	0	0	0	0	2	1	0	1	0	0	0	0	0	0	0.002225	0.001116	0	0.001095	0	Bacteria	Cyanobacteria	Oxyphotobacteria	Chloroplast
OTU000248	4	0	0	0	0	0	0	2	1	1	0	0	0	0	0	0	0	0.002232	0.001091	0.001095	0	Bacteria	Proteobacteria	Gammaproteobacteria	Xanthomonadales	Xanthomonadaceae	Stenotrophomonas	Stenotrophomonas_acidaminiphila
OTU000252	4	0	2	2	0	0	0	0	0	0	0	0	0.002272	0.002023	0	0	0	0	0	0	0	Bacteria	Actinobacteria	Actinobacteria	Corynebacteriales	Tsukamurellaceae	Tsukamurella	Tsukamurella_pulmonis
OTU000278	4	0	0	0	4	0	0	0	0	0	0	0	0	0	0.004668	0	0	0	0	0	0	Bacteria	Bacteroidetes	Bacteroidia	Flavobacteriales	Flavobacteriaceae	Flavobacterium
OTU000299	4	3	0	1	0	0	0	0	0	0	0	0.003004	0	0.001012	0	0	0	0	0	0	0	Bacteria	Proteobacteria	Gammaproteobacteria	Betaproteobacteriales	Burkholderiaceae	Ralstonia	Ralstonia_pickettii
OTU000316	4	0	0	0	0	0	4	0	0	0	0	0	0	0	0	0	0.00445	0	0	0	0	Bacteria	Patescibacteria	Saccharimonadia	Saccharimonadales	Saccharimonadaceae
OTU000318	4	3	0	0	0	0	0	0	1	0	0	0.003004	0	0	0	0	0	0	0.001091	0	0	Bacteria	Proteobacteria	Gammaproteobacteria	Xanthomonadales	Xanthomonadaceae	Xanthomonas	Xanthomonas_campestris
OTU000362	4	0	0	0	0	0	0	0	4	0	0	0	0	0	0	0	0	0	0.004364	0	0	Bacteria	Actinobacteria	Actinobacteria	Micrococcales	Microbacteriaceae	Pseudoclavibacter	Pseudoclavibacter_caeni
OTU000379	4	0	0	3	0	0	0	0	0	0	1	0	0	0.003035	0	0	0	0	0	0	0.001831	Bacteria	Firmicutes	Bacilli	Lactobacillales	Lactobacillaceae	Lactobacillus
OTU000430	4	0	0	0	3	0	1	0	0	0	0	0	0	0	0.003501	0	0.001112	0	0	0	0	Bacteria	Actinobacteria	Acidimicrobiia	Microtrichales	Ilumatobacteraceae	Ilumatobacter
OTU000443	4	0	0	0	4	0	0	0	0	0	0	0	0	0	0.004668	0	0	0	0	0	0	Bacteria	Proteobacteria	Gammaproteobacteria	Betaproteobacteriales	Burkholderiaceae
OTU000447	4	0	0	0	2	0	0	2	0	0	0	0	0	0	0.002334	0	0	0.002232	0	0	0	Bacteria	Firmicutes	Bacilli	Lactobacillales	Lactobacillaceae	Lactobacillus
OTU000458	4	0	0	0	0	4	0	0	0	0	0	0	0	0	0	0.004008	0	0	0	0	0	Bacteria	Firmicutes	Bacilli	Bacillales	Planococcaceae	Sporosarcina
OTU000459	4	0	0	1	0	2	1	0	0	0	0	0	0	0.001012	0	0.002004	0.001112	0	0	0	0	Bacteria	Bacteroidetes	Bacteroidia	Bacteroidales	Prevotellaceae	Prevotellaceae_UCG-003
OTU000471	4	0	0	0	0	4	0	0	0	0	0	0	0	0	0	0.004008	0	0	0	0	0	Bacteria	Bacteroidetes	Bacteroidia	Sphingobacteriales	Sphingobacteriaceae
OTU000491	4	0	0	0	4	0	0	0	0	0	0	0	0	0	0.004668	0	0	0	0	0	0	Bacteria	Proteobacteria	Gammaproteobacteria	Betaproteobacteriales	Burkholderiaceae
OTU000514	4	0	0	0	0	0	0	0	0	1	3	0	0	0	0	0	0	0	0	0.001095	0.005494	Bacteria	Proteobacteria	Gammaproteobacteria	Pseudomonadales	Pseudomonadaceae
OTU000518	4	0	0	1	1	0	1	1	0	0	0	0	0	0.001012	0.001167	0	0.001112	0.001116	0	0	0	Bacteria	Proteobacteria	Deltaproteobacteria	Desulfovibrionales	Desulfovibrionaceae	Desulfovibrio	Desulfovibrio_fairfieldensis
OTU000564	4	0	0	0	1	2	0	0	1	0	0	0	0	0	0.001167	0.002004	0	0	0.001091	0	0	Archaea	Euryarchaeota	Methanobacteria	Methanobacteriales	Methanobacteriaceae	Methanobrevibacter
OTU000572	4	0	0	0	0	0	2	1	0	1	0	0	0	0	0	0	0.002225	0.001116	0	0.001095	0	Bacteria	Proteobacteria	Gammaproteobacteria	Oceanospirillales	Halomonadaceae	Halomonas	Halomonas_pacifica
OTU000606	4	0	0	0	1	3	0	0	0	0	0	0	0	0	0.001167	0.003006	0	0	0	0	0	Bacteria	Chloroflexi	Anaerolineae	Anaerolineales	Anaerolineaceae
OTU000657	4	0	0	0	1	1	0	0	0	0	2	0	0	0	0.001167	0.001002	0	0	0	0	0.003663	Bacteria	Actinobacteria	Actinobacteria	Micrococcales	Intrasporangiaceae	Ornithinimicrobium
OTU000716	4	0	2	0	2	0	0	0	0	0	0	0	0.002272	0	0.002334	0	0	0	0	0	0	Bacteria	Actinobacteria	Actinobacteria	Propionibacteriales	Propionibacteriaceae	Cutibacterium	Cutibacterium_granulosum_TM11
OTU000758	4	0	0	0	3	1	0	0	0	0	0	0	0	0	0.003501	0.001002	0	0	0	0	0	Bacteria	Cyanobacteria	Melainabacteria	Gastranaerophilales
OTU000781	4	0	0	0	0	0	2	1	0	0	1	0	0	0	0	0	0.002225	0.001116	0	0	0.001831	Bacteria	Firmicutes	Clostridia	Clostridiales	Ruminococcaceae	Faecalibacterium
OTU000788	4	0	0	0	4	0	0	0	0	0	0	0	0	0	0.004668	0	0	0	0	0	0	Bacteria	Kiritimatiellaeota	Kiritimatiellae	WCHB1-41
OTU000803	4	0	0	4	0	0	0	0	0	0	0	0	0	0.004046	0	0	0	0	0	0	0	Bacteria	Firmicutes	Clostridia	Clostridiales	Lachnospiraceae	Lachnospiraceae_NK4A136_group	Clostridiales_bacterium_CIEAF_020
OTU000832	4	0	0	0	4	0	0	0	0	0	0	0	0	0	0.004668	0	0	0	0	0	0	Bacteria	Actinobacteria	Thermoleophilia	Gaiellales	Gaiellaceae	Gaiella
OTU000866	4	2	0	0	1	1	0	0	0	0	0	0.002003	0	0	0.001167	0.001002	0	0	0	0	0	Bacteria	Proteobacteria	Gammaproteobacteria	Betaproteobacteriales	Burkholderiaceae	Polynucleobacter
OTU000923	4	0	0	0	0	0	1	3	0	0	0	0	0	0	0	0	0.001112	0.003348	0	0	0	Bacteria	Bacteroidetes	Bacteroidia	Bacteroidales	Bacteroidaceae	Bacteroides
OTU000931	4	0	0	0	0	0	0	1	1	2	0	0	0	0	0	0	0	0.001116	0.001091	0.00219	0	Bacteria
OTU000966	4	0	3	1	0	0	0	0	0	0	0	0	0.003408	0.001012	0	0	0	0	0	0	0	Bacteria	Firmicutes	Clostridia	Clostridiales	Clostridiaceae_1	Clostridium_sensu_stricto_8
OTU000968	4	1	2	1	0	0	0	0	0	0	0	0.001001	0.002272	0.001012	0	0	0	0	0	0	0	Bacteria	Patescibacteria	Saccharimonadia	Saccharimonadales
OTU000978	4	0	0	0	4	0	0	0	0	0	0	0	0	0	0.004668	0	0	0	0	0	0	Bacteria	Firmicutes	Clostridia	Clostridiales	Family_XI	Anaerococcus
OTU001060	4	0	0	0	0	0	0	1	0	0	3	0	0	0	0	0	0	0.001116	0	0	0.005494	Bacteria	Proteobacteria	Gammaproteobacteria	Xanthomonadales	Rhodanobacteraceae	Rhodanobacter
OTU001064	4	2	2	0	0	0	0	0	0	0	0	0.002003	0.002272	0	0	0	0	0	0	0	0	Bacteria	Cyanobacteria	Sericytochromatia
OTU001098	4	0	0	0	3	1	0	0	0	0	0	0	0	0	0.003501	0.001002	0	0	0	0	0	Bacteria	Chloroflexi	Anaerolineae	Anaerolineales	Anaerolineaceae
OTU001135	4	2	1	0	0	1	0	0	0	0	0	0.002003	0.001136	0	0	0.001002	0	0	0	0	0	Bacteria	Firmicutes	Clostridia	Clostridiales	Heliobacteriaceae	Hydrogenispora
OTU001141	4	0	0	0	0	0	1	0	0	3	0	0	0	0	0	0	0.001112	0	0	0.003285	0	Bacteria
OTU001147	4	0	2	0	1	0	0	0	0	0	1	0	0.002272	0	0.001167	0	0	0	0	0	0.001831	Bacteria	Firmicutes	Erysipelotrichia	Erysipelotrichales	Erysipelotrichaceae	Turicibacter
OTU001194	4	3	0	1	0	0	0	0	0	0	0	0.003004	0	0.001012	0	0	0	0	0	0	0	Bacteria	Planctomycetes	Brocadiae	Brocadiales	Brocadiaceae	Candidatus_Brocadia
OTU001217	4	0	0	0	0	1	0	3	0	0	0	0	0	0	0	0.001002	0	0.003348	0	0	0	Bacteria	Firmicutes	Bacilli	Lactobacillales	Streptococcaceae	Lactococcus	bacterium_LBS1
OTU001245	4	0	0	0	4	0	0	0	0	0	0	0	0	0	0.004668	0	0	0	0	0	0	Bacteria	Proteobacteria	Deltaproteobacteria	Desulfovibrionales	Desulfovibrionaceae	Desulfovibrio
OTU001248	4	0	4	0	0	0	0	0	0	0	0	0	0.004544	0	0	0	0	0	0	0	0	Bacteria	Firmicutes	Clostridia	Clostridiales	Family_XI	Ezakiella	Tissierellia_bacterium_S7-1-4
OTU001277	4	0	0	0	0	1	0	0	2	0	1	0	0	0	0	0.001002	0	0	0.002182	0	0.001831	Bacteria	Firmicutes	Erysipelotrichia	Erysipelotrichales	Erysipelotrichaceae	Dubosiella
OTU001489	4	3	0	0	0	1	0	0	0	0	0	0.003004	0	0	0	0.001002	0	0	0	0	0	Bacteria	Verrucomicrobia	Verrucomicrobiae	Verrucomicrobiales	Rubritaleaceae	Luteolibacter
OTU001503	4	0	0	0	0	0	1	3	0	0	0	0	0	0	0	0	0.001112	0.003348	0	0	0	Bacteria	Firmicutes	Clostridia	Clostridiales	Ruminococcaceae	Negativibacillus
OTU001535	4	0	0	0	0	0	0	4	0	0	0	0	0	0	0	0	0	0.004464	0	0	0	Bacteria	Bacteroidetes	Bacteroidia	Sphingobacteriales	Sphingobacteriaceae	Mucilaginibacter	Mucilaginibacter_sp_UR6-1
OTU001552	4	0	1	0	1	0	0	0	0	2	0	0	0.001136	0	0.001167	0	0	0	0	0.00219	0	Bacteria	Proteobacteria	Gammaproteobacteria	Enterobacteriales	Enterobacteriaceae	Morganella	Morganella_sp_T43-14
OTU001612	4	0	0	0	0	3	0	0	1	0	0	0	0	0	0	0.003006	0	0	0.001091	0	0	Bacteria	Firmicutes	Clostridia	Clostridiales	Family_XI	Finegoldia
OTU001619	4	2	1	0	1	0	0	0	0	0	0	0.002003	0.001136	0	0.001167	0	0	0	0	0	0	Bacteria	Firmicutes	Erysipelotrichia	Erysipelotrichales	Erysipelotrichaceae	Faecalibaculum
OTU001677	4	0	0	0	0	0	4	0	0	0	0	0	0	0	0	0	0.00445	0	0	0	0	Bacteria	Firmicutes	Bacilli	Bacillales	Bacillaceae	Geobacillus	Geobacillus_stearothermophilus
OTU001733	4	0	0	0	2	2	0	0	0	0	0	0	0	0	0.002334	0.002004	0	0	0	0	0	Bacteria	Proteobacteria	Gammaproteobacteria
OTU001771	4	0	0	4	0	0	0	0	0	0	0	0	0	0.004046	0	0	0	0	0	0	0	Bacteria	Actinobacteria	Rubrobacteria	Rubrobacterales	Rubrobacteriaceae	Rubrobacter
OTU001813	4	0	4	0	0	0	0	0	0	0	0	0	0.004544	0	0	0	0	0	0	0	0	Bacteria	Firmicutes	Clostridia	Clostridiales	Clostridiaceae_1	Clostridium_sensu_stricto_3
OTU001878	4	0	0	0	0	0	1	1	2	0	0	0	0	0	0	0	0.001112	0.001116	0.002182	0	0	Bacteria
OTU001894	4	2	1	0	1	0	0	0	0	0	0	0.002003	0.001136	0	0.001167	0	0	0	0	0	0	Bacteria	Bacteroidetes	Bacteroidia	Bacteroidales	Muribaculaceae
OTU001961	4	0	0	0	0	0	0	0	0	0	4	0	0	0	0	0	0	0	0	0	0.007326	Bacteria	Proteobacteria	Alphaproteobacteria	Acetobacterales	Acetobacteraceae	Roseomonas
OTU002025	4	0	0	0	0	0	3	0	0	0	1	0	0	0	0	0	0.003337	0	0	0	0.001831	Bacteria	Bacteroidetes	Bacteroidia	Bacteroidales	Prevotellaceae
OTU002098	4	1	1	2	0	0	0	0	0	0	0	0.001001	0.001136	0.002023	0	0	0	0	0	0	0	Bacteria	Proteobacteria	Gammaproteobacteria	Enterobacteriales	Enterobacteriaceae	Providencia
OTU002132	4	0	0	0	0	0	0	1	3	0	0	0	0	0	0	0	0	0.001116	0.003273	0	0	Bacteria	Proteobacteria	Gammaproteobacteria	Xanthomonadales	Xanthomonadaceae	Lysobacter	Lysobacter_gummosus
OTU002490	4	0	1	0	0	0	3	0	0	0	0	0	0.001136	0	0	0	0.003337	0	0	0	0	Bacteria	Proteobacteria	Gammaproteobacteria	Enterobacteriales	Enterobacteriaceae
OTU002520	4	0	0	0	0	0	0	4	0	0	0	0	0	0	0	0	0	0.004464	0	0	0	Bacteria	Epsilonbacteraeota	Campylobacteria	Campylobacterales	Arcobacteraceae	Arcobacter
OTU002529	4	2	0	0	2	0	0	0	0	0	0	0.002003	0	0	0.002334	0	0	0	0	0	0	Bacteria	Spirochaetes	Spirochaetia	Spirochaetales	Spirochaetaceae	Treponema_2
OTU002622	4	0	0	0	0	0	0	0	1	1	2	0	0	0	0	0	0	0	0.001091	0.001095	0.003663	Bacteria	Actinobacteria	Actinobacteria	Micrococcales	Intrasporangiaceae	Ornithinicoccus
OTU002737	4	0	0	0	0	0	0	2	0	1	1	0	0	0	0	0	0	0.002232	0	0.001095	0.001831	Bacteria	Proteobacteria	Alphaproteobacteria	Acetobacterales	Acetobacteraceae	Commensalibacter	Commensalibacter_intestini_A911
OTU002773	4	0	0	0	0	0	4	0	0	0	0	0	0	0	0	0	0.00445	0	0	0	0	Bacteria	Actinobacteria	Actinobacteria	Propionibacteriales	Nocardioidaceae	Nocardioides
OTU002814	4	0	0	0	0	0	0	0	0	0	4	0	0	0	0	0	0	0	0	0	0.007326	Bacteria	Verrucomicrobia	Verrucomicrobiae	Chthoniobacterales	Terrimicrobiaceae	Terrimicrobium
OTU002968	4	0	3	0	0	0	0	0	1	0	0	0	0.003408	0	0	0	0	0	0.001091	0	0	Bacteria	Proteobacteria	Gammaproteobacteria	Enterobacteriales	Enterobacteriaceae
OTU003151	4	0	4	0	0	0	0	0	0	0	0	0	0.004544	0	0	0	0	0	0	0	0	Bacteria	Acidobacteria	Subgroup_6
OTU003187	4	1	0	0	3	0	0	0	0	0	0	0.001001	0	0	0.003501	0	0	0	0	0	0	Bacteria	Proteobacteria	Gammaproteobacteria	Pseudomonadales	Moraxellaceae	Acinetobacter
OTU003278	4	0	0	4	0	0	0	0	0	0	0	0	0	0.004046	0	0	0	0	0	0	0	Bacteria	Proteobacteria	Gammaproteobacteria	Enterobacteriales	Enterobacteriaceae
OTU003299	4	2	0	0	2	0	0	0	0	0	0	0.002003	0	0	0.002334	0	0	0	0	0	0	Bacteria	Bacteroidetes	Bacteroidia	Bacteroidales	Tannerellaceae	Parabacteroides
OTU003330	4	0	0	0	0	0	4	0	0	0	0	0	0	0	0	0	0.00445	0	0	0	0
OTU003398	4	0	0	0	0	0	4	0	0	0	0	0	0	0	0	0	0.00445	0	0	0	0	Bacteria	Bacteroidetes	Bacteroidia	Flavobacteriales	Weeksellaceae
OTU003409	4	0	0	0	0	0	0	4	0	0	0	0	0	0	0	0	0	0.004464	0	0	0	Bacteria
OTU003478	4	0	0	0	0	0	4	0	0	0	0	0	0	0	0	0	0.00445	0	0	0	0	Bacteria
OTU003497	4	4	0	0	0	0	0	0	0	0	0	0.004006	0	0	0	0	0	0	0	0	0	Bacteria	Proteobacteria	Gammaproteobacteria	Enterobacteriales	Enterobacteriaceae	Providencia
OTU003534	4	0	0	0	0	0	0	0	4	0	0	0	0	0	0	0	0	0	0.004364	0	0	Bacteria
OTU000234	3	0	0	0	1	2	0	0	0	0	0	0	0	0	0.001167	0.002004	0	0	0	0	0	Bacteria	Proteobacteria	Gammaproteobacteria	Pseudomonadales	Moraxellaceae	Acinetobacter
OTU000258	3	0	0	0	0	1	0	1	1	0	0	0	0	0	0	0.001002	0	0.001116	0.001091	0	0	Bacteria	Actinobacteria	Actinobacteria	Actinomycetales	Actinomycetaceae	Actinomyces	Actinomyces_radicidentis
OTU000275	3	2	1	0	0	0	0	0	0	0	0	0.002003	0.001136	0	0	0	0	0	0	0	0	Bacteria	Bacteroidetes	Bacteroidia	Sphingobacteriales	Sphingobacteriaceae	Sphingobacterium
OTU000286	3	2	1	0	0	0	0	0	0	0	0	0.002003	0.001136	0	0	0	0	0	0	0	0	Bacteria	Actinobacteria	Actinobacteria	Corynebacteriales	Corynebacteriaceae	Corynebacterium_1
OTU000333	3	0	0	0	3	0	0	0	0	0	0	0	0	0	0.003501	0	0	0	0	0	0	Bacteria	Planctomycetes	Planctomycetacia	Isosphaerales	Isosphaeraceae	Aquisphaera
OTU000335	3	0	0	0	3	0	0	0	0	0	0	0	0	0	0.003501	0	0	0	0	0	0	Bacteria	Bacteroidetes	Bacteroidia	Sphingobacteriales	Sphingobacteriaceae	Sphingobacterium
OTU000349	3	0	0	0	0	0	0	0	0	3	0	0	0	0	0	0	0	0	0	0.003285	0	Bacteria	Cyanobacteria	Oxyphotobacteria	Nostocales	Chroococcidiopsaceae	Chroococcidiopsis_SAG_2023
OTU000374	3	0	0	0	3	0	0	0	0	0	0	0	0	0	0.003501	0	0	0	0	0	0	Bacteria	Proteobacteria	Gammaproteobacteria	Pseudomonadales	Moraxellaceae	Alkanindiges
OTU000392	3	0	0	0	3	0	0	0	0	0	0	0	0	0	0.003501	0	0	0	0	0	0	Bacteria	Proteobacteria	Gammaproteobacteria	Oceanospirillales	Halomonadaceae	Halomonas
OTU000414	3	0	0	0	3	0	0	0	0	0	0	0	0	0	0.003501	0	0	0	0	0	0	Bacteria	Bacteroidetes	Bacteroidia	Bacteroidales	Paludibacteraceae
OTU000451	3	0	0	0	0	0	0	0	2	0	1	0	0	0	0	0	0	0	0.002182	0	0.001831	Bacteria	Actinobacteria	Actinobacteria	Corynebacteriales	Corynebacteriaceae	Corynebacterium_1	Corynebacterium_xerosis
OTU000460	3	0	0	0	3	0	0	0	0	0	0	0	0	0	0.003501	0	0	0	0	0	0	Bacteria	Bacteroidetes	Bacteroidia	Bacteroidales	Prevotellaceae	Alloprevotella
OTU000480	3	0	1	1	1	0	0	0	0	0	0	0	0.001136	0.001012	0.001167	0	0	0	0	0	0	Bacteria	Proteobacteria	Deltaproteobacteria	Myxococcales	Archangiaceae	Anaeromyxobacter
OTU000600	3	0	0	0	3	0	0	0	0	0	0	0	0	0	0.003501	0	0	0	0	0	0	Bacteria	Planctomycetes	Planctomycetacia	Isosphaerales	Isosphaeraceae
OTU000632	3	0	0	0	1	2	0	0	0	0	0	0	0	0	0.001167	0.002004	0	0	0	0	0	Bacteria	Proteobacteria	Deltaproteobacteria	Myxococcales
OTU000633	3	0	0	0	3	0	0	0	0	0	0	0	0	0	0.003501	0	0	0	0	0	0	Bacteria	Patescibacteria	ABY1	Candidatus_Falkowbacteria
OTU000638	3	0	0	0	3	0	0	0	0	0	0	0	0	0	0.003501	0	0	0	0	0	0	Bacteria	Firmicutes	Bacilli	Lactobacillales	Lactobacillaceae	Lactobacillus	Lactobacillus_salivarius
OTU000678	3	0	0	0	0	0	0	0	0	0	3	0	0	0	0	0	0	0	0	0	0.005494	Bacteria	Cyanobacteria	Oxyphotobacteria	Chloroplast
OTU000707	3	0	0	0	3	0	0	0	0	0	0	0	0	0	0.003501	0	0	0	0	0	0	Bacteria	Actinobacteria	Actinobacteria	Corynebacteriales	Corynebacteriaceae	Corynebacterium_1
OTU000721	3	0	3	0	0	0	0	0	0	0	0	0	0.003408	0	0	0	0	0	0	0	0	Bacteria	Actinobacteria	Thermoleophilia	Gaiellales
OTU000736	3	0	0	0	2	1	0	0	0	0	0	0	0	0	0.002334	0.001002	0	0	0	0	0	Bacteria	Firmicutes	Clostridia	Clostridiales	Family_XI	Anaerococcus
OTU000739	3	3	0	0	0	0	0	0	0	0	0	0.003004	0	0	0	0	0	0	0	0	0	Bacteria	Bacteroidetes	Bacteroidia	Bacteroidales	Rikenellaceae	Rikenellaceae_RC9_gut_group
OTU000757	3	2	1	0	0	0	0	0	0	0	0	0.002003	0.001136	0	0	0	0	0	0	0	0	Bacteria	Firmicutes	Clostridia	Clostridiales	Ruminococcaceae	Subdoligranulum
OTU000767	3	1	0	1	0	0	0	0	0	1	0	0.001001	0	0.001012	0	0	0	0	0	0.001095	0	Bacteria	Fusobacteria	Fusobacteriia	Fusobacteriales	Fusobacteriaceae	Fusobacterium
OTU000789	3	0	0	0	0	2	1	0	0	0	0	0	0	0	0	0.002004	0.001112	0	0	0	0	Bacteria	Proteobacteria	Alphaproteobacteria	Sphingomonadales	Sphingomonadaceae	Sphingomonas
OTU000794	3	0	0	0	3	0	0	0	0	0	0	0	0	0	0.003501	0	0	0	0	0	0	Bacteria	Actinobacteria	Actinobacteria	Micrococcales	Bogoriellaceae	Georgenia
OTU000859	3	1	0	0	0	0	1	1	0	0	0	0.001001	0	0	0	0	0.001112	0.001116	0	0	0	Bacteria	Bacteroidetes	Bacteroidia	Sphingobacteriales	Sphingobacteriaceae	Sphingobacterium
OTU000884	3	1	0	0	0	0	2	0	0	0	0	0.001001	0	0	0	0	0.002225	0	0	0	0	Bacteria	Firmicutes	Clostridia	Clostridiales	Ruminococcaceae
OTU000905	3	0	0	3	0	0	0	0	0	0	0	0	0	0.003035	0	0	0	0	0	0	0	Bacteria	Bacteroidetes	Bacteroidia	Flavobacteriales	Flavobacteriaceae	Flavobacterium
OTU000927	3	0	0	0	3	0	0	0	0	0	0	0	0	0	0.003501	0	0	0	0	0	0	Bacteria	Proteobacteria	Alphaproteobacteria	Rhizobiales	Xanthobacteraceae
OTU000939	3	0	0	0	0	0	0	3	0	0	0	0	0	0	0	0	0	0.003348	0	0	0	Bacteria	Proteobacteria	Gammaproteobacteria	Betaproteobacteriales	Burkholderiaceae
OTU000949	3	0	0	0	2	1	0	0	0	0	0	0	0	0	0.002334	0.001002	0	0	0	0	0	Bacteria	Bacteroidetes	Bacteroidia	Cytophagales	Hymenobacteraceae	Rufibacter	Rufibacter_ruber
OTU000964	3	0	0	0	0	0	0	1	2	0	0	0	0	0	0	0	0	0.001116	0.002182	0	0	Bacteria	Firmicutes	Clostridia	Clostridiales	Ruminococcaceae	UBA1819
OTU001010	3	0	0	0	0	0	3	0	0	0	0	0	0	0	0	0	0.003337	0	0	0	0	Bacteria	Proteobacteria	Gammaproteobacteria	Orbales	Orbaceae	Orbus
OTU001027	3	3	0	0	0	0	0	0	0	0	0	0.003004	0	0	0	0	0	0	0	0	0	Bacteria	Chloroflexi	Anaerolineae	SJA-15
OTU001033	3	0	0	0	0	0	0	1	0	0	2	0	0	0	0	0	0	0.001116	0	0	0.003663	Bacteria	Actinobacteria	Actinobacteria	Bifidobacteriales	Bifidobacteriaceae	Bifidobacterium	Bifidobacterium_thermophilum_RBL67
OTU001057	3	0	1	0	0	2	0	0	0	0	0	0	0.001136	0	0	0.002004	0	0	0	0	0	Bacteria	Bacteroidetes	Bacteroidia	Flavobacteriales	Flavobacteriaceae	Myroides
OTU001072	3	1	2	0	0	0	0	0	0	0	0	0.001001	0.002272	0	0	0	0	0	0	0	0	Bacteria
OTU001087	3	0	0	0	0	3	0	0	0	0	0	0	0	0	0	0.003006	0	0	0	0	0	Bacteria	Planctomycetes	Planctomycetacia	Pirellulales	Pirellulaceae
OTU001093	3	2	0	1	0	0	0	0	0	0	0	0.002003	0	0.001012	0	0	0	0	0	0	0	Bacteria	Actinobacteria	Coriobacteriia	OPB41
OTU001162	3	2	1	0	0	0	0	0	0	0	0	0.002003	0.001136	0	0	0	0	0	0	0	0	Bacteria	Acidobacteria	Acidobacteriia	Acidobacteriales	Acidobacteriaceae_Subgroup_1
OTU001175	3	1	1	0	1	0	0	0	0	0	0	0.001001	0.001136	0	0.001167	0	0	0	0	0	0	Bacteria	Proteobacteria	Deltaproteobacteria	Desulfovibrionales	Desulfovibrionaceae	Desulfovibrio
OTU001207	3	0	0	0	2	0	0	0	0	1	0	0	0	0	0.002334	0	0	0	0	0.001095	0	Bacteria	Proteobacteria	Alphaproteobacteria	Rhodobacterales	Rhodobacteraceae	Gemmobacter
OTU001220	3	0	0	0	0	2	0	1	0	0	0	0	0	0	0	0.002004	0	0.001116	0	0	0	Bacteria	Bacteroidetes	Bacteroidia	Bacteroidales	Rikenellaceae	Alistipes
OTU001251	3	3	0	0	0	0	0	0	0	0	0	0.003004	0	0	0	0	0	0	0	0	0	Bacteria	Firmicutes	Clostridia	Clostridiales	Ruminococcaceae	Oscillibacter
OTU001255	3	1	1	0	1	0	0	0	0	0	0	0.001001	0.001136	0	0.001167	0	0	0	0	0	0	Bacteria	Patescibacteria	WWE3
OTU001338	3	0	0	0	0	3	0	0	0	0	0	0	0	0	0	0.003006	0	0	0	0	0	Bacteria	Proteobacteria	Deltaproteobacteria	Oligoflexales	0319-6G20
OTU001366	3	0	0	0	0	0	0	0	1	2	0	0	0	0	0	0	0	0	0.001091	0.00219	0	Bacteria	Proteobacteria	Gammaproteobacteria	Enterobacteriales	Enterobacteriaceae
OTU001400	3	0	0	0	0	0	1	2	0	0	0	0	0	0	0	0	0.001112	0.002232	0	0	0	Bacteria
OTU001414	3	0	0	0	0	0	0	2	1	0	0	0	0	0	0	0	0	0.002232	0.001091	0	0	Bacteria	Proteobacteria	Gammaproteobacteria	Enterobacteriales	Enterobacteriaceae	Franconibacter
OTU001422	3	0	0	0	2	1	0	0	0	0	0	0	0	0	0.002334	0.001002	0	0	0	0	0	Bacteria	Firmicutes	Clostridia	Clostridiales	Lachnospiraceae	Lachnospira
OTU001442	3	0	0	0	0	0	0	0	0	1	2	0	0	0	0	0	0	0	0	0.001095	0.003663	Bacteria	Bacteroidetes	Bacteroidia	Cytophagales	Microscillaceae
OTU001461	3	0	0	3	0	0	0	0	0	0	0	0	0	0.003035	0	0	0	0	0	0	0	Bacteria	Actinobacteria	Actinobacteria	Propionibacteriales	Nocardioidaceae	Nocardioides
OTU001508	3	0	0	3	0	0	0	0	0	0	0	0	0	0.003035	0	0	0	0	0	0	0	Bacteria	Firmicutes	Clostridia	Clostridiales	Ruminococcaceae
OTU001509	3	0	0	0	0	0	1	0	2	0	0	0	0	0	0	0	0.001112	0	0.002182	0	0	Bacteria	Proteobacteria	Gammaproteobacteria	Betaproteobacteriales	Aquaspirillaceae	Microvirgula	Microvirgula_aerodenitrificans_DSM_15089
OTU001517	3	0	0	0	0	1	1	0	1	0	0	0	0	0	0	0.001002	0.001112	0	0.001091	0	0	Bacteria	Firmicutes	Bacilli	Lactobacillales
OTU001524	3	1	0	0	0	1	0	1	0	0	0	0.001001	0	0	0	0.001002	0	0.001116	0	0	0	Bacteria	Firmicutes	Bacilli	Lactobacillales	Lactobacillaceae	Lactobacillus
OTU001593	3	1	0	0	0	0	0	1	0	0	1	0.001001	0	0	0	0	0	0.001116	0	0	0.001831	Bacteria	Bacteroidetes	Bacteroidia	Bacteroidales	Bacteroidaceae	Bacteroides
OTU001595	3	0	0	2	0	0	0	1	0	0	0	0	0	0.002023	0	0	0	0.001116	0	0	0	Bacteria	Cyanobacteria	Oxyphotobacteria	Chloroplast
OTU001665	3	2	0	0	0	0	0	0	0	1	0	0.002003	0	0	0	0	0	0	0	0.001095	0	Bacteria	Bacteroidetes	Bacteroidia	Bacteroidales	Muribaculaceae
OTU001707	3	0	0	0	0	0	0	0	0	3	0	0	0	0	0	0	0	0	0	0.003285	0	Bacteria	Proteobacteria	Gammaproteobacteria
OTU001724	3	0	0	3	0	0	0	0	0	0	0	0	0	0.003035	0	0	0	0	0	0	0	Bacteria
OTU001740	3	0	0	0	1	2	0	0	0	0	0	0	0	0	0.001167	0.002004	0	0	0	0	0	Bacteria	Proteobacteria	Alphaproteobacteria	Sphingomonadales	Sphingomonadaceae	Sphingorhabdus
OTU001775	3	1	0	0	0	0	1	0	0	0	1	0.001001	0	0	0	0	0.001112	0	0	0	0.001831	Bacteria	Bacteroidetes	Bacteroidia	Bacteroidales	Muribaculaceae
OTU001798	3	1	1	1	0	0	0	0	0	0	0	0.001001	0.001136	0.001012	0	0	0	0	0	0	0	Bacteria	Acidobacteria	Acidobacteriia	Solibacterales	Solibacteraceae_Subgroup_3
OTU001946	3	0	3	0	0	0	0	0	0	0	0	0	0.003408	0	0	0	0	0	0	0	0	Bacteria	Bacteroidetes	Bacteroidia	Flavobacteriales	Weeksellaceae	Moheibacter
OTU002019	3	0	0	0	2	1	0	0	0	0	0	0	0	0	0.002334	0.001002	0	0	0	0	0	Bacteria	Proteobacteria	Alphaproteobacteria	Acetobacterales	Acetobacteraceae	Commensalibacter	Commensalibacter_intestini_A911
OTU002032	3	1	0	1	0	0	0	0	1	0	0	0.001001	0	0.001012	0	0	0	0	0.001091	0	0	Bacteria	Proteobacteria	Gammaproteobacteria	Enterobacteriales	Enterobacteriaceae	Providencia
OTU002066	3	0	0	0	0	0	0	0	1	0	2	0	0	0	0	0	0	0	0.001091	0	0.003663	Bacteria	Proteobacteria	Gammaproteobacteria	Enterobacteriales	Enterobacteriaceae
OTU002067	3	0	0	0	0	0	3	0	0	0	0	0	0	0	0	0	0.003337	0	0	0	0	Bacteria	Fusobacteria	Fusobacteriia	Fusobacteriales	Leptotrichiaceae	Sebaldella
OTU002092	3	1	1	0	0	1	0	0	0	0	0	0.001001	0.001136	0	0	0.001002	0	0	0	0	0	Bacteria	Firmicutes	Erysipelotrichia	Erysipelotrichales	Erysipelotrichaceae	Erysipelotrichaceae_UCG-003
OTU002128	3	0	1	1	0	0	0	1	0	0	0	0	0.001136	0.001012	0	0	0	0.001116	0	0	0	Bacteria	Firmicutes	Clostridia	Clostridiales	Ruminococcaceae	Ruminococcaceae_UCG-014
OTU002155	3	0	0	0	0	0	0	0	0	2	1	0	0	0	0	0	0	0	0	0.00219	0.001831	Bacteria	Proteobacteria	Gammaproteobacteria	Enterobacteriales	Enterobacteriaceae
OTU002284	3	0	3	0	0	0	0	0	0	0	0	0	0.003408	0	0	0	0	0	0	0	0	Bacteria	Proteobacteria	Gammaproteobacteria	Xanthomonadales	Xanthomonadaceae	Thermomonas
OTU002316	3	0	3	0	0	0	0	0	0	0	0	0	0.003408	0	0	0	0	0	0	0	0	Bacteria	Bacteroidetes	Bacteroidia	Bacteroidales	Dysgonomonadaceae	Dysgonomonas
OTU002327	3	0	0	0	1	1	1	0	0	0	0	0	0	0	0.001167	0.001002	0.001112	0	0	0	0	Bacteria	Firmicutes	Clostridia	Clostridiales	Ruminococcaceae	Ruminococcus_1
OTU002346	3	0	0	0	0	0	2	0	1	0	0	0	0	0	0	0	0.002225	0	0.001091	0	0	Bacteria
OTU002413	3	0	0	0	0	0	2	0	0	1	0	0	0	0	0	0	0.002225	0	0	0.001095	0	Bacteria	Firmicutes	Clostridia	Clostridiales	Lachnospiraceae	Tyzzerella
OTU002447	3	0	0	3	0	0	0	0	0	0	0	0	0	0.003035	0	0	0	0	0	0	0	Bacteria	Proteobacteria	Gammaproteobacteria	Alteromonadales	Shewanellaceae	Shewanella
OTU002486	3	0	0	0	0	0	0	0	3	0	0	0	0	0	0	0	0	0	0.003273	0	0	Bacteria	Bacteroidetes	Bacteroidia	Bacteroidales	Muribaculaceae
OTU002522	3	0	0	0	0	0	2	0	0	1	0	0	0	0	0	0	0.002225	0	0	0.001095	0	Bacteria	Proteobacteria	Gammaproteobacteria	Enterobacteriales	Enterobacteriaceae
OTU002567	3	1	0	1	0	0	0	0	0	0	1	0.001001	0	0.001012	0	0	0	0	0	0	0.001831	Bacteria	Proteobacteria	Gammaproteobacteria	Enterobacteriales	Enterobacteriaceae
OTU002572	3	0	0	0	1	1	1	0	0	0	0	0	0	0	0.001167	0.001002	0.001112	0	0	0	0	Archaea	Euryarchaeota	Methanobacteria	Methanobacteriales	Methanobacteriaceae	Methanosphaera	Methanosphaera_cuniculi
OTU002620	3	0	0	1	1	0	0	0	0	0	1	0	0	0.001012	0.001167	0	0	0	0	0	0.001831	Bacteria	Proteobacteria	Gammaproteobacteria
OTU002653	3	0	0	0	0	0	0	0	0	3	0	0	0	0	0	0	0	0	0	0.003285	0	Bacteria	Proteobacteria	Alphaproteobacteria	Sphingomonadales	Sphingomonadaceae	MN_1222a
OTU002698	3	0	0	0	0	0	0	0	0	3	0	0	0	0	0	0	0	0	0	0.003285	0	Bacteria	Proteobacteria	Gammaproteobacteria	Enterobacteriales	Enterobacteriaceae
OTU002744	3	0	3	0	0	0	0	0	0	0	0	0	0.003408	0	0	0	0	0	0	0	0	Bacteria	Proteobacteria	Gammaproteobacteria	Enterobacteriales	Enterobacteriaceae	Providencia
OTU002796	3	0	0	0	0	0	0	0	3	0	0	0	0	0	0	0	0	0	0.003273	0	0	Bacteria	Chloroflexi	Chloroflexia	Kallotenuales	AKIW781
OTU002918	3	0	0	0	0	0	3	0	0	0	0	0	0	0	0	0	0.003337	0	0	0	0	Bacteria	Deinococcus-Thermus	Deinococci	Deinococcales	Deinococcaceae	Deinococcus
OTU002947	3	0	3	0	0	0	0	0	0	0	0	0	0.003408	0	0	0	0	0	0	0	0	Bacteria	Firmicutes	Bacilli	Bacillales	Alicyclobacillaceae	Tumebacillus
OTU002949	3	2	0	0	0	0	0	0	1	0	0	0.002003	0	0	0	0	0	0	0.001091	0	0	Bacteria	Gemmatimonadetes	Gemmatimonadetes	Gemmatimonadales	Gemmatimonadaceae	Gemmatimonas
OTU002975	3	0	0	0	0	2	0	0	1	0	0	0	0	0	0	0.002004	0	0	0.001091	0	0	Bacteria	Actinobacteria	Actinobacteria	Micrococcales	Intrasporangiaceae
OTU003132	3	0	0	0	0	0	0	0	3	0	0	0	0	0	0	0	0	0	0.003273	0	0	Bacteria
OTU003155	3	0	0	0	3	0	0	0	0	0	0	0	0	0	0.003501	0	0	0	0	0	0	Bacteria	Proteobacteria	Gammaproteobacteria	Enterobacteriales	Enterobacteriaceae	Providencia
OTU003216	3	2	0	1	0	0	0	0	0	0	0	0.002003	0	0.001012	0	0	0	0	0	0	0	Bacteria
OTU003237	3	0	0	0	0	3	0	0	0	0	0	0	0	0	0	0.003006	0	0	0	0	0	Bacteria	Proteobacteria	Gammaproteobacteria	Enterobacteriales	Enterobacteriaceae
OTU003259	3	0	1	0	0	0	2	0	0	0	0	0	0.001136	0	0	0	0.002225	0	0	0	0	Bacteria	Proteobacteria	Gammaproteobacteria	Enterobacteriales	Enterobacteriaceae
OTU003287	3	0	0	0	0	0	3	0	0	0	0	0	0	0	0	0	0.003337	0	0	0	0	Bacteria	Proteobacteria	Gammaproteobacteria	Pseudomonadales	Moraxellaceae	Acinetobacter
OTU003321	3	0	0	0	3	0	0	0	0	0	0	0	0	0	0.003501	0	0	0	0	0	0	Bacteria	Proteobacteria
OTU003436	3	0	0	0	0	0	0	0	0	3	0	0	0	0	0	0	0	0	0	0.003285	0	Bacteria
OTU003535	3	0	0	0	0	0	3	0	0	0	0	0	0	0	0	0	0.003337	0	0	0	0	Bacteria	Bacteroidetes	Bacteroidia	Sphingobacteriales	Sphingobacteriaceae	Sphingobacterium
OTU003542	3	0	0	0	0	0	1	2	0	0	0	0	0	0	0	0	0.001112	0.002232	0	0	0	Bacteria	Bacteroidetes	Bacteroidia
OTU003598	3	3	0	0	0	0	0	0	0	0	0	0.003004	0	0	0	0	0	0	0	0	0	Bacteria
OTU003603	3	0	0	3	0	0	0	0	0	0	0	0	0	0.003035	0	0	0	0	0	0	0	Bacteria	Proteobacteria	Deltaproteobacteria	Myxococcales	Polyangiaceae
OTU003669	3	0	3	0	0	0	0	0	0	0	0	0	0.003408	0	0	0	0	0	0	0	0	Bacteria	Proteobacteria	Gammaproteobacteria	Enterobacteriales	Enterobacteriaceae
OTU003704	3	0	0	0	3	0	0	0	0	0	0	0	0	0	0.003501	0	0	0	0	0	0	Bacteria	Verrucomicrobia	Verrucomicrobiae	Verrucomicrobiales	Verrucomicrobiaceae
OTU003721	3	0	0	0	0	3	0	0	0	0	0	0	0	0	0	0.003006	0	0	0	0	0	Bacteria	Proteobacteria
OTU003752	3	0	0	0	0	3	0	0	0	0	0	0	0	0	0	0.003006	0	0	0	0	0	Bacteria	Proteobacteria
OTU003789	3	0	0	0	3	0	0	0	0	0	0	0	0	0	0.003501	0	0	0	0	0	0	Bacteria	Proteobacteria	Gammaproteobacteria	Enterobacteriales	Enterobacteriaceae	Providencia
OTU003807	3	0	0	0	0	0	0	0	0	3	0	0	0	0	0	0	0	0	0	0.003285	0	Bacteria	Proteobacteria	Gammaproteobacteria	Pseudomonadales	Pseudomonadaceae	Pseudomonas
OTU003820	3	0	3	0	0	0	0	0	0	0	0	0	0.003408	0	0	0	0	0	0	0	0	Bacteria
OTU000107	2	0	1	1	0	0	0	0	0	0	0	0	0.001136	0.001012	0	0	0	0	0	0	0	Bacteria	Bacteroidetes	Bacteroidia	Sphingobacteriales	Sphingobacteriaceae	Sphingobacterium
OTU000193	2	1	1	0	0	0	0	0	0	0	0	0.001001	0.001136	0	0	0	0	0	0	0	0	Bacteria	Proteobacteria	Alphaproteobacteria	Rhizobiales	Devosiaceae	Pelagibacterium
OTU000268	2	0	0	0	0	0	0	2	0	0	0	0	0	0	0	0	0	0.002232	0	0	0	Bacteria	Bacteroidetes	Bacteroidia	Sphingobacteriales	Sphingobacteriaceae	Olivibacter
OTU000313	2	0	0	1	0	1	0	0	0	0	0	0	0	0.001012	0	0.001002	0	0	0	0	0	Bacteria	Proteobacteria	Alphaproteobacteria	Rhizobiales	Rhizobiaceae	Allorhizobium-Neorhizobium-Pararhizobium-Rhizobium
OTU000341	2	0	0	0	0	0	0	0	0	1	1	0	0	0	0	0	0	0	0	0.001095	0.001831	Bacteria	Proteobacteria	Deltaproteobacteria	Bdellovibrionales	Bacteriovoracaceae	Peredibacter
OTU000355	2	0	0	0	1	1	0	0	0	0	0	0	0	0	0.001167	0.001002	0	0	0	0	0	Bacteria	Actinobacteria	Actinobacteria	Pseudonocardiales	Pseudonocardiaceae	Saccharopolyspora
OTU000358	2	0	0	0	0	2	0	0	0	0	0	0	0	0	0	0.002004	0	0	0	0	0	Bacteria	Bacteroidetes	Ignavibacteria	Kryptoniales	BSV26
OTU000380	2	0	0	0	0	0	0	0	2	0	0	0	0	0	0	0	0	0	0.002182	0	0	Bacteria	Firmicutes	Bacilli	Lactobacillales	Leuconostocaceae	Weissella
OTU000406	2	0	0	0	1	1	0	0	0	0	0	0	0	0	0.001167	0.001002	0	0	0	0	0	Bacteria	Acidobacteria	Acidobacteriia	Acidobacteriales	Koribacteraceae	Candidatus_Koribacter
OTU000421	2	0	0	0	2	0	0	0	0	0	0	0	0	0	0.002334	0	0	0	0	0	0	Bacteria	Actinobacteria	Acidimicrobiia	Microtrichales	Microtrichaceae
OTU000464	2	0	0	0	0	0	0	0	1	1	0	0	0	0	0	0	0	0	0.001091	0.001095	0	Bacteria	Proteobacteria	Gammaproteobacteria	Vibrionales	Vibrionaceae	Vibrio	Vibrio_metschnikovii
OTU000467	2	0	0	0	2	0	0	0	0	0	0	0	0	0	0.002334	0	0	0	0	0	0	Bacteria	Cyanobacteria	Oxyphotobacteria	Nostocales
OTU000475	2	0	0	1	0	0	1	0	0	0	0	0	0	0.001012	0	0	0.001112	0	0	0	0	Bacteria	Proteobacteria	Alphaproteobacteria	Sphingomonadales	Sphingomonadaceae	Erythrobacter
OTU000477	2	1	0	0	1	0	0	0	0	0	0	0.001001	0	0	0.001167	0	0	0	0	0	0	Bacteria	Firmicutes	Bacilli	Lactobacillales	Streptococcaceae	Lactococcus
OTU000484	2	0	1	0	1	0	0	0	0	0	0	0	0.001136	0	0.001167	0	0	0	0	0	0	Bacteria	Gemmatimonadetes	Gemmatimonadetes	Gemmatimonadales	Gemmatimonadaceae	Gemmatimonas
OTU000498	2	0	0	0	0	2	0	0	0	0	0	0	0	0	0	0.002004	0	0	0	0	0	Bacteria	Patescibacteria	Gracilibacteria
OTU000501	2	0	0	0	2	0	0	0	0	0	0	0	0	0	0.002334	0	0	0	0	0	0	Bacteria	Proteobacteria	Deltaproteobacteria	Myxococcales	Archangiaceae	Anaeromyxobacter
OTU000529	2	0	1	1	0	0	0	0	0	0	0	0	0.001136	0.001012	0	0	0	0	0	0	0	Bacteria	Verrucomicrobia	Verrucomicrobiae	Pedosphaerales	Pedosphaeraceae	ADurbBin063-1
OTU000543	2	0	0	0	0	2	0	0	0	0	0	0	0	0	0	0.002004	0	0	0	0	0	Bacteria	Firmicutes	Bacilli	Lactobacillales	Streptococcaceae	Lactococcus
OTU000584	2	2	0	0	0	0	0	0	0	0	0	0.002003	0	0	0	0	0	0	0	0	0	Bacteria	Actinobacteria	Actinobacteria
OTU000621	2	0	0	0	2	0	0	0	0	0	0	0	0	0	0.002334	0	0	0	0	0	0	Bacteria	Firmicutes	Bacilli	Bacillales	Planococcaceae	Lysinibacillus
OTU000661	2	0	0	0	0	0	0	0	0	2	0	0	0	0	0	0	0	0	0	0.00219	0	Bacteria	Bacteroidetes	Bacteroidia	Sphingobacteriales	Sphingobacteriaceae	Sphingobacterium	Sphingobacterium_thalpophilum
OTU000683	2	0	0	0	0	2	0	0	0	0	0	0	0	0	0	0.002004	0	0	0	0	0	Bacteria	Actinobacteria	Actinobacteria	Micrococcales	Beutenbergiaceae	Salana
OTU000684	2	1	0	0	1	0	0	0	0	0	0	0.001001	0	0	0.001167	0	0	0	0	0	0	Bacteria	Proteobacteria	Gammaproteobacteria	Betaproteobacteriales	Burkholderiaceae	Rhodoferax
OTU000724	2	0	0	0	2	0	0	0	0	0	0	0	0	0	0.002334	0	0	0	0	0	0	Bacteria	Proteobacteria	Alphaproteobacteria	Rhizobiales
OTU000730	2	0	0	0	0	0	2	0	0	0	0	0	0	0	0	0	0.002225	0	0	0	0	Bacteria	Chloroflexi	Anaerolineae	SBR1031
OTU000733	2	0	0	0	2	0	0	0	0	0	0	0	0	0	0.002334	0	0	0	0	0	0	Bacteria	Proteobacteria	Deltaproteobacteria	Syntrophobacterales	Syntrophobacteraceae	Syntrophobacter
OTU000749	2	0	1	0	1	0	0	0	0	0	0	0	0.001136	0	0.001167	0	0	0	0	0	0	Bacteria	Deinococcus-Thermus	Deinococci	Deinococcales	Deinococcaceae	Deinococcus
OTU000759	2	0	0	0	2	0	0	0	0	0	0	0	0	0	0.002334	0	0	0	0	0	0	Bacteria	Proteobacteria	Deltaproteobacteria	Desulfuromonadales	Geobacteraceae	Geobacter
OTU000791	2	0	0	0	1	1	0	0	0	0	0	0	0	0	0.001167	0.001002	0	0	0	0	0	Bacteria	Proteobacteria	Alphaproteobacteria	Caulobacterales	Caulobacteraceae	Asticcacaulis	Asticcacaulis_sp_f282011
OTU000801	2	0	0	0	1	1	0	0	0	0	0	0	0	0	0.001167	0.001002	0	0	0	0	0	Bacteria	Deinococcus-Thermus	Deinococci	Deinococcales	Deinococcaceae	Deinococcus	Cenchrus_americanus
OTU000825	2	0	0	0	2	0	0	0	0	0	0	0	0	0	0.002334	0	0	0	0	0	0	Bacteria	Actinobacteria	Actinobacteria	Frankiales	Frankiaceae	Jatrophihabitans
OTU000835	2	0	0	0	1	1	0	0	0	0	0	0	0	0	0.001167	0.001002	0	0	0	0	0	Bacteria	Firmicutes	Clostridia	Clostridiales	Clostridiaceae_1	Fonticella
OTU000844	2	0	2	0	0	0	0	0	0	0	0	0	0.002272	0	0	0	0	0	0	0	0	Bacteria	Proteobacteria	Alphaproteobacteria	Rhizobiales	Hyphomicrobiaceae	Hyphomicrobium
OTU000880	2	0	1	0	0	0	1	0	0	0	0	0	0.001136	0	0	0	0.001112	0	0	0	0	Bacteria	Proteobacteria	Deltaproteobacteria	Desulfovibrionales	Desulfovibrionaceae
OTU000885	2	0	0	0	0	0	2	0	0	0	0	0	0	0	0	0	0.002225	0	0	0	0	Bacteria	Firmicutes	Clostridia	Clostridiales	Ruminococcaceae	Ruminococcaceae_UCG-002
OTU000897	2	0	0	0	2	0	0	0	0	0	0	0	0	0	0.002334	0	0	0	0	0	0	Bacteria	Proteobacteria	Gammaproteobacteria	Betaproteobacteriales	Burkholderiaceae
OTU000916	2	0	0	0	2	0	0	0	0	0	0	0	0	0	0.002334	0	0	0	0	0	0	Bacteria	Proteobacteria
OTU000922	2	0	1	0	0	0	0	0	0	1	0	0	0.001136	0	0	0	0	0	0	0.001095	0	Bacteria	Proteobacteria	Gammaproteobacteria	Enterobacteriales	Enterobacteriaceae
OTU000925	2	0	0	0	2	0	0	0	0	0	0	0	0	0	0.002334	0	0	0	0	0	0	Bacteria	Proteobacteria	Gammaproteobacteria	Betaproteobacteriales	Nitrosomonadaceae	Ellin6067
OTU000933	2	2	0	0	0	0	0	0	0	0	0	0.002003	0	0	0	0	0	0	0	0	0	Bacteria
OTU000942	2	0	0	0	0	0	1	0	1	0	0	0	0	0	0	0	0.001112	0	0.001091	0	0	Bacteria	Firmicutes	Clostridia	Clostridiales	Eubacteriaceae	Eubacterium	Eubacterium_limosum
OTU000944	2	0	0	0	1	1	0	0	0	0	0	0	0	0	0.001167	0.001002	0	0	0	0	0	Bacteria	Planctomycetes	Planctomycetacia	Pirellulales	Pirellulaceae	Pir2_lineage
OTU000952	2	1	0	0	1	0	0	0	0	0	0	0.001001	0	0	0.001167	0	0	0	0	0	0	Bacteria	Firmicutes	Clostridia	Clostridiales	Clostridiaceae_1	Clostridium_sensu_stricto_1	Clostridium_aurantibutyricum
OTU000961	2	0	0	0	2	0	0	0	0	0	0	0	0	0	0.002334	0	0	0	0	0	0	Bacteria	Chloroflexi	Anaerolineae	Anaerolineales	Anaerolineaceae
OTU000962	2	0	0	0	2	0	0	0	0	0	0	0	0	0	0.002334	0	0	0	0	0	0	Bacteria	Bacteroidetes	Bacteroidia	Chitinophagales	Chitinophagaceae	Dinghuibacter
OTU000972	2	0	0	0	0	2	0	0	0	0	0	0	0	0	0	0.002004	0	0	0	0	0	Bacteria	Proteobacteria	Gammaproteobacteria	Betaproteobacteriales	Burkholderiaceae	Pandoraea	Pandoraea_pnomenusa
OTU000974	2	0	2	0	0	0	0	0	0	0	0	0	0.002272	0	0	0	0	0	0	0	0	Bacteria	Chloroflexi	Anaerolineae	SBR1031	A4b
OTU000975	2	2	0	0	0	0	0	0	0	0	0	0.002003	0	0	0	0	0	0	0	0	0	Bacteria	Proteobacteria	Gammaproteobacteria	Betaproteobacteriales	Burkholderiaceae	Hydrogenophaga
OTU000986	2	0	0	0	2	0	0	0	0	0	0	0	0	0	0.002334	0	0	0	0	0	0	Bacteria	Gemmatimonadetes	Gemmatimonadetes	Gemmatimonadales	Gemmatimonadaceae	Gemmatimonas
OTU001009	2	0	0	0	0	0	1	0	1	0	0	0	0	0	0	0	0.001112	0	0.001091	0	0	Bacteria	Proteobacteria	Gammaproteobacteria	Pseudomonadales	Moraxellaceae	Alkanindiges
OTU001045	2	0	0	0	2	0	0	0	0	0	0	0	0	0	0.002334	0	0	0	0	0	0	Bacteria	Actinobacteria	Actinobacteria	Propionibacteriales	Nocardioidaceae	Nocardioides
OTU001052	2	0	0	0	0	0	0	0	0	0	2	0	0	0	0	0	0	0	0	0	0.003663	Bacteria	Bacteroidetes	Bacteroidia	Chitinophagales	Chitinophagaceae
OTU001053	2	0	0	0	0	0	0	0	2	0	0	0	0	0	0	0	0	0	0.002182	0	0	Bacteria	Proteobacteria	Gammaproteobacteria	Xanthomonadales	Xanthomonadaceae	Luteimonas
OTU001054	2	0	0	2	0	0	0	0	0	0	0	0	0	0.002023	0	0	0	0	0	0	0	Bacteria	Proteobacteria	Alphaproteobacteria	Rhizobiales	Xanthobacteraceae
OTU001055	2	0	0	0	0	0	1	0	0	0	1	0	0	0	0	0	0.001112	0	0	0	0.001831	Bacteria	Verrucomicrobia	Verrucomicrobiae	Verrucomicrobiales	Rubritaleaceae	Luteolibacter	Luteolibacter_sp_M67
OTU001074	2	1	0	1	0	0	0	0	0	0	0	0.001001	0	0.001012	0	0	0	0	0	0	0	Bacteria	Bacteroidetes	Ignavibacteria	Ignavibacteriales	PHOS-HE36
OTU001108	2	1	0	0	1	0	0	0	0	0	0	0.001001	0	0	0.001167	0	0	0	0	0	0	Bacteria	Actinobacteria	Actinobacteria	Kineosporiales	Kineosporiaceae
OTU001114	2	0	0	0	0	2	0	0	0	0	0	0	0	0	0	0.002004	0	0	0	0	0	Bacteria	Chloroflexi	Anaerolineae	Anaerolineales	Anaerolineaceae
OTU001133	2	0	0	0	2	0	0	0	0	0	0	0	0	0	0.002334	0	0	0	0	0	0	Bacteria	Verrucomicrobia	Verrucomicrobiae	Pedosphaerales	Pedosphaeraceae
OTU001146	2	0	0	0	2	0	0	0	0	0	0	0	0	0	0.002334	0	0	0	0	0	0	Bacteria	Spirochaetes	Spirochaetia	Spirochaetales	Spirochaetaceae	Spirochaeta_2
OTU001156	2	0	0	0	0	0	0	0	1	1	0	0	0	0	0	0	0	0	0.001091	0.001095	0	Bacteria	Cyanobacteria	Oxyphotobacteria	Synechococcales	Cyanobiaceae	Cyanobium_PCC-6307
OTU001168	2	0	0	0	2	0	0	0	0	0	0	0	0	0	0.002334	0	0	0	0	0	0	Bacteria	Planctomycetes	Phycisphaerae	Phycisphaerales	AKAU3564_sediment_group	Planctomycetes_bacterium_ADurbBin126
OTU001170	2	0	1	1	0	0	0	0	0	0	0	0	0.001136	0.001012	0	0	0	0	0	0	0	Bacteria	Armatimonadetes	Chthonomonadetes	Chthonomonadales
OTU001221	2	0	0	0	0	2	0	0	0	0	0	0	0	0	0	0.002004	0	0	0	0	0	Bacteria	Firmicutes	Bacilli	Bacillales	Bacillaceae	Alteribacillus
OTU001235	2	0	2	0	0	0	0	0	0	0	0	0	0.002272	0	0	0	0	0	0	0	0	Bacteria	Actinobacteria	Actinobacteria	Corynebacteriales	Corynebacteriaceae
OTU001269	2	0	0	0	1	1	0	0	0	0	0	0	0	0	0.001167	0.001002	0	0	0	0	0	Bacteria	Actinobacteria	Actinobacteria	Propionibacteriales	Nocardioidaceae
OTU001276	2	0	2	0	0	0	0	0	0	0	0	0	0.002272	0	0	0	0	0	0	0	0	Bacteria	Deinococcus-Thermus	Deinococci	Deinococcales	Deinococcaceae	Deinococcus
OTU001279	2	0	0	0	2	0	0	0	0	0	0	0	0	0	0.002334	0	0	0	0	0	0	Bacteria	Proteobacteria	Gammaproteobacteria	Betaproteobacteriales	SC-I-84
OTU001304	2	1	0	1	0	0	0	0	0	0	0	0.001001	0	0.001012	0	0	0	0	0	0	0	Bacteria	Firmicutes	Clostridia	Clostridiales	Ruminococcaceae	Ruminiclostridium
OTU001314	2	0	0	0	1	1	0	0	0	0	0	0	0	0	0.001167	0.001002	0	0	0	0	0	Bacteria	Cyanobacteria	Oxyphotobacteria	Chloroplast
OTU001331	2	0	0	0	0	0	0	0	0	0	2	0	0	0	0	0	0	0	0	0	0.003663	Bacteria
OTU001351	2	0	0	2	0	0	0	0	0	0	0	0	0	0.002023	0	0	0	0	0	0	0	Bacteria	Bacteroidetes	Bacteroidia	Bacteroidales	Bacteroidetes_vadinHA17
OTU001357	2	1	1	0	0	0	0	0	0	0	0	0.001001	0.001136	0	0	0	0	0	0	0	0	Bacteria	Firmicutes	Clostridia	Clostridiales
OTU001358	2	1	0	1	0	0	0	0	0	0	0	0.001001	0	0.001012	0	0	0	0	0	0	0	Bacteria	Firmicutes	Clostridia	Clostridiales	Ruminococcaceae
OTU001402	2	0	0	0	2	0	0	0	0	0	0	0	0	0	0.002334	0	0	0	0	0	0	Bacteria	Actinobacteria	Actinobacteria	Propionibacteriales	Nocardioidaceae	Nocardioides
OTU001445	2	0	0	0	0	0	0	0	0	2	0	0	0	0	0	0	0	0	0	0.00219	0	Bacteria	Proteobacteria
OTU001449	2	2	0	0	0	0	0	0	0	0	0	0.002003	0	0	0	0	0	0	0	0	0	Bacteria	Proteobacteria	Alphaproteobacteria	Rhizobiales	Rhizobiales_Incertae_Sedis	Bauldia
OTU001452	2	2	0	0	0	0	0	0	0	0	0	0.002003	0	0	0	0	0	0	0	0	0	Bacteria	Chloroflexi	Anaerolineae	Anaerolineales	Anaerolineaceae	Anaerolinea
OTU001515	2	0	0	0	1	0	0	1	0	0	0	0	0	0	0.001167	0	0	0.001116	0	0	0	Bacteria	Firmicutes	Erysipelotrichia	Erysipelotrichales	Erysipelotrichaceae	Ileibacterium	Ileibacterium_valens
OTU001525	2	1	1	0	0	0	0	0	0	0	0	0.001001	0.001136	0	0	0	0	0	0	0	0	Bacteria	Proteobacteria	Gammaproteobacteria
OTU001528	2	0	0	0	0	0	0	2	0	0	0	0	0	0	0	0	0	0.002232	0	0	0	Bacteria	Firmicutes	Clostridia	Clostridiales	Lachnospiraceae	Sellimonas
OTU001553	2	0	0	0	0	0	1	0	0	0	1	0	0	0	0	0	0.001112	0	0	0	0.001831	Bacteria	Firmicutes	Clostridia	Clostridiales	Lachnospiraceae
OTU001596	2	0	0	0	0	2	0	0	0	0	0	0	0	0	0	0.002004	0	0	0	0	0	Bacteria	Patescibacteria	Saccharimonadia	Saccharimonadales
OTU001604	2	0	0	1	0	0	0	1	0	0	0	0	0	0.001012	0	0	0	0.001116	0	0	0	Bacteria	Proteobacteria	Gammaproteobacteria	Xanthomonadales	Xanthomonadaceae	Vulcaniibacterium
OTU001605	2	0	2	0	0	0	0	0	0	0	0	0	0.002272	0	0	0	0	0	0	0	0	Bacteria	Deinococcus-Thermus	Deinococci	Deinococcales	Deinococcaceae	Deinococcus
OTU001664	2	0	2	0	0	0	0	0	0	0	0	0	0.002272	0	0	0	0	0	0	0	0	Bacteria	Bacteroidetes	Bacteroidia	Bacteroidales	Muribaculaceae
OTU001688	2	0	0	2	0	0	0	0	0	0	0	0	0	0.002023	0	0	0	0	0	0	0	Bacteria	Cyanobacteria	Oxyphotobacteria	Chloroplast
OTU001706	2	0	2	0	0	0	0	0	0	0	0	0	0.002272	0	0	0	0	0	0	0	0	Bacteria	Fusobacteria	Fusobacteriia	Fusobacteriales	Leptotrichiaceae	Leptotrichia	Leptotrichia_sp_oral_clone_FP036
OTU001708	2	0	0	0	0	0	2	0	0	0	0	0	0	0	0	0	0.002225	0	0	0	0	Bacteria	Actinobacteria	Actinobacteria	Micromonosporales	Micromonosporaceae	Luedemannella
OTU001713	2	0	0	2	0	0	0	0	0	0	0	0	0	0.002023	0	0	0	0	0	0	0	Bacteria	Firmicutes	Clostridia	Clostridiales	Ruminococcaceae
OTU001738	2	0	2	0	0	0	0	0	0	0	0	0	0.002272	0	0	0	0	0	0	0	0	Bacteria	Proteobacteria	Gammaproteobacteria	Betaproteobacteriales
OTU001751	2	0	0	0	1	1	0	0	0	0	0	0	0	0	0.001167	0.001002	0	0	0	0	0	Bacteria	Bacteroidetes	Bacteroidia	Flavobacteriales	Flavobacteriaceae	Flavobacterium
OTU001778	2	0	2	0	0	0	0	0	0	0	0	0	0.002272	0	0	0	0	0	0	0	0	Bacteria	Proteobacteria	Deltaproteobacteria	Oligoflexales	0319-6G20
OTU001793	2	1	0	1	0	0	0	0	0	0	0	0.001001	0	0.001012	0	0	0	0	0	0	0	Bacteria	Bacteroidetes	Bacteroidia	Chitinophagales	Chitinophagaceae	Segetibacter	Segetibacter_koreensis_DSM_18137
OTU001804	2	0	0	0	0	2	0	0	0	0	0	0	0	0	0	0.002004	0	0	0	0	0	Bacteria	Proteobacteria	Alphaproteobacteria	Rhizobiales	Rhizobiaceae
OTU001807	2	0	1	1	0	0	0	0	0	0	0	0	0.001136	0.001012	0	0	0	0	0	0	0	Bacteria	Proteobacteria	Alphaproteobacteria	Rickettsiales	Mitochondria	Triticum_aestivum_bread_wheat
OTU001810	2	0	2	0	0	0	0	0	0	0	0	0	0.002272	0	0	0	0	0	0	0	0	Bacteria	Gemmatimonadetes	Gemmatimonadetes	Gemmatimonadales	Gemmatimonadaceae
OTU001847	2	0	1	0	1	0	0	0	0	0	0	0	0.001136	0	0.001167	0	0	0	0	0	0	Bacteria	Actinobacteria	Coriobacteriia	Coriobacteriales	Coriobacteriaceae	Collinsella
OTU001863	2	1	1	0	0	0	0	0	0	0	0	0.001001	0.001136	0	0	0	0	0	0	0	0	Bacteria	Proteobacteria	Gammaproteobacteria	Betaproteobacteriales	Nitrosomonadaceae	Nitrosospira
OTU001873	2	1	1	0	0	0	0	0	0	0	0	0.001001	0.001136	0	0	0	0	0	0	0	0	Bacteria	Epsilonbacteraeota	Campylobacteria	Campylobacterales	Helicobacteraceae	Helicobacter
OTU001923	2	0	0	0	1	0	1	0	0	0	0	0	0	0	0.001167	0	0.001112	0	0	0	0	Bacteria	Proteobacteria	Gammaproteobacteria	Betaproteobacteriales	Burkholderiaceae
OTU001927	2	0	0	0	0	0	2	0	0	0	0	0	0	0	0	0	0.002225	0	0	0	0	Bacteria	Firmicutes	Clostridia	Clostridiales	Ruminococcaceae	Ruminococcaceae_UCG-008
OTU001936	2	0	0	0	0	2	0	0	0	0	0	0	0	0	0	0.002004	0	0	0	0	0	Bacteria	Chloroflexi	Anaerolineae
OTU001954	2	0	2	0	0	0	0	0	0	0	0	0	0.002272	0	0	0	0	0	0	0	0	Bacteria	Proteobacteria	Deltaproteobacteria	Bdellovibrionales	Bacteriovoracaceae	Peredibacter	Peredibacter_starrii
OTU001969	2	0	0	0	2	0	0	0	0	0	0	0	0	0	0.002334	0	0	0	0	0	0	Bacteria	Gemmatimonadetes	Gemmatimonadetes	Gemmatimonadales	Gemmatimonadaceae	Gemmatimonas
OTU001990	2	1	0	0	0	1	0	0	0	0	0	0.001001	0	0	0	0.001002	0	0	0	0	0	Bacteria	Bacteroidetes	Bacteroidia	Bacteroidales	Muribaculaceae
OTU001993	2	0	0	0	0	0	0	0	0	2	0	0	0	0	0	0	0	0	0	0.00219	0	Bacteria	Proteobacteria	Deltaproteobacteria	Desulfuromonadales	Geobacteraceae	Geobacter
OTU001999	2	0	0	0	0	0	0	0	2	0	0	0	0	0	0	0	0	0	0.002182	0	0	Bacteria	Firmicutes	Bacilli	Lactobacillales	Streptococcaceae	Lactococcus
OTU002023	2	0	0	0	0	1	0	0	0	1	0	0	0	0	0	0.001002	0	0	0	0.001095	0	Bacteria	Firmicutes	Clostridia	Clostridiales	Ruminococcaceae	Ruminococcaceae_NK4A214_group
OTU002062	2	0	0	0	0	0	0	2	0	0	0	0	0	0	0	0	0	0.002232	0	0	0	Bacteria	Firmicutes	Bacilli	Lactobacillales
OTU002080	2	0	0	1	0	1	0	0	0	0	0	0	0	0.001012	0	0.001002	0	0	0	0	0	Bacteria	Actinobacteria	Actinobacteria	Frankiales	Sporichthyaceae	hgcI_clade
OTU002166	2	0	0	0	0	0	0	0	0	2	0	0	0	0	0	0	0	0	0	0.00219	0	Bacteria	Firmicutes	Clostridia	Clostridiales	Ruminococcaceae	Ruminococcaceae_NK4A214_group
OTU002190	2	0	0	2	0	0	0	0	0	0	0	0	0	0.002023	0	0	0	0	0	0	0	Bacteria	Proteobacteria	Alphaproteobacteria	Acetobacterales	Acetobacteraceae
OTU002194	2	0	2	0	0	0	0	0	0	0	0	0	0.002272	0	0	0	0	0	0	0	0	Bacteria	Proteobacteria	Alphaproteobacteria	Acetobacterales	Acetobacteraceae
OTU002273	2	0	0	0	0	0	0	0	0	0	2	0	0	0	0	0	0	0	0	0	0.003663	Bacteria	Bacteroidetes	Bacteroidia	Flavobacteriales	Weeksellaceae	Moheibacter
OTU002298	2	0	0	0	1	1	0	0	0	0	0	0	0	0	0.001167	0.001002	0	0	0	0	0	Bacteria	Chloroflexi	Anaerolineae	Anaerolineales	Anaerolineaceae	Anaerolinea
OTU002313	2	0	0	2	0	0	0	0	0	0	0	0	0	0.002023	0	0	0	0	0	0	0	Bacteria	Proteobacteria
OTU002338	2	0	0	0	0	0	2	0	0	0	0	0	0	0	0	0	0.002225	0	0	0	0	Bacteria	Firmicutes	Clostridia	Clostridiales	Lachnospiraceae
OTU002367	2	2	0	0	0	0	0	0	0	0	0	0.002003	0	0	0	0	0	0	0	0	0	Bacteria	Actinobacteria	Actinobacteria	Propionibacteriales	Nocardioidaceae	Marmoricola
OTU002393	2	0	0	0	1	0	0	1	0	0	0	0	0	0	0.001167	0	0	0.001116	0	0	0	Bacteria	Epsilonbacteraeota	Campylobacteria	Campylobacterales	Helicobacteraceae	Helicobacter	Helicobacter_sp_MIT_03-1616
OTU002401	2	0	0	0	0	0	2	0	0	0	0	0	0	0	0	0	0.002225	0	0	0	0	Bacteria	Firmicutes	Clostridia	Clostridiales	Lachnospiraceae
OTU002439	2	0	2	0	0	0	0	0	0	0	0	0	0.002272	0	0	0	0	0	0	0	0	Bacteria	Proteobacteria	Gammaproteobacteria
OTU002443	2	2	0	0	0	0	0	0	0	0	0	0.002003	0	0	0	0	0	0	0	0	0	Bacteria	Armatimonadetes	Armatimonadia	Armatimonadales	Armatimonadaceae	Armatimonas
OTU002478	2	0	0	0	0	0	2	0	0	0	0	0	0	0	0	0	0.002225	0	0	0	0	Bacteria	Firmicutes	Bacilli	Lactobacillales	Streptococcaceae	Lactococcus
OTU002569	2	0	1	0	0	0	1	0	0	0	0	0	0.001136	0	0	0	0.001112	0	0	0	0	Bacteria	Firmicutes	Clostridia	Clostridiales	Ruminococcaceae	Ruminiclostridium_6
OTU002584	2	0	0	1	1	0	0	0	0	0	0	0	0	0.001012	0.001167	0	0	0	0	0	0	Bacteria	Proteobacteria	Deltaproteobacteria	Desulfovibrionales	Desulfovibrionaceae	Bilophila
OTU002618	2	0	1	0	1	0	0	0	0	0	0	0	0.001136	0	0.001167	0	0	0	0	0	0	Bacteria	Chloroflexi	Anaerolineae	Caldilineales	Caldilineaceae
OTU002645	2	2	0	0	0	0	0	0	0	0	0	0.002003	0	0	0	0	0	0	0	0	0	Bacteria	Firmicutes	Clostridia	Clostridiales	Ruminococcaceae	Ruminococcus_1
OTU002657	2	0	0	0	0	0	2	0	0	0	0	0	0	0	0	0	0.002225	0	0	0	0	Bacteria	Proteobacteria	Deltaproteobacteria	Desulfobacterales	Desulfobulbaceae	Desulfurivibrio
OTU002700	2	0	0	0	0	0	0	0	0	2	0	0	0	0	0	0	0	0	0	0.00219	0	Bacteria	Proteobacteria	Gammaproteobacteria	Enterobacteriales	Enterobacteriaceae
OTU002710	2	0	2	0	0	0	0	0	0	0	0	0	0.002272	0	0	0	0	0	0	0	0	Bacteria	Firmicutes	Erysipelotrichia	Erysipelotrichales	Erysipelotrichaceae	Solobacterium
OTU002733	2	0	0	0	0	0	0	0	1	0	1	0	0	0	0	0	0	0	0.001091	0	0.001831	Bacteria	Firmicutes	Clostridia	Clostridiales	Lachnospiraceae
OTU002749	2	0	2	0	0	0	0	0	0	0	0	0	0.002272	0	0	0	0	0	0	0	0	Bacteria	Bacteroidetes	Chlorobia	Chlorobiales	Chlorobiaceae	Chlorobaculum
OTU002799	2	0	0	0	0	0	0	2	0	0	0	0	0	0	0	0	0	0.002232	0	0	0	Bacteria
OTU002851	2	0	1	0	0	1	0	0	0	0	0	0	0.001136	0	0	0.001002	0	0	0	0	0	Bacteria	Firmicutes	Clostridia	Clostridiales	Peptococcaceae	Peptococcus
OTU002858	2	0	0	0	0	0	0	0	0	1	1	0	0	0	0	0	0	0	0	0.001095	0.001831	Bacteria	Firmicutes	Bacilli	Lactobacillales	Enterococcaceae	Enterococcus	Enterococcus_silesiacus
OTU002887	2	0	2	0	0	0	0	0	0	0	0	0	0.002272	0	0	0	0	0	0	0	0	Bacteria	Proteobacteria	Gammaproteobacteria
OTU002917	2	0	0	0	1	1	0	0	0	0	0	0	0	0	0.001167	0.001002	0	0	0	0	0	Bacteria	Bacteroidetes	Bacteroidia	Bacteroidales	Prevotellaceae	Prevotellaceae_NK3B31_group
OTU002931	2	0	1	0	0	0	1	0	0	0	0	0	0.001136	0	0	0	0.001112	0	0	0	0	Bacteria	Firmicutes	Clostridia	Clostridiales	Ruminococcaceae	Ruminiclostridium_6
OTU002946	2	0	0	0	0	0	0	2	0	0	0	0	0	0	0	0	0	0.002232	0	0	0	Bacteria	Proteobacteria	Deltaproteobacteria	Bdellovibrionales	Bdellovibrionaceae	Bdellovibrio
OTU002957	2	0	0	0	0	0	0	2	0	0	0	0	0	0	0	0	0	0.002232	0	0	0	Bacteria	Proteobacteria	Gammaproteobacteria	Salinisphaerales	Salinisphaeraceae	Salinisphaera
OTU003049	2	0	0	0	0	0	0	2	0	0	0	0	0	0	0	0	0	0.002232	0	0	0	Bacteria	Firmicutes	Bacilli	Lactobacillales	Streptococcaceae	Lactococcus
OTU003082	2	0	0	0	0	0	1	0	0	0	1	0	0	0	0	0	0.001112	0	0	0	0.001831	Bacteria	Firmicutes	Bacilli	Lactobacillales
OTU003103	2	0	0	0	2	0	0	0	0	0	0	0	0	0	0.002334	0	0	0	0	0	0	Bacteria	Actinobacteria	Actinobacteria	Propionibacteriales	Propionibacteriaceae	Microlunatus
OTU003110	2	0	0	0	0	0	0	0	0	2	0	0	0	0	0	0	0	0	0	0.00219	0	Bacteria	Firmicutes	Bacilli	Lactobacillales	Enterococcaceae
OTU003121	2	0	0	0	0	0	0	0	0	0	2	0	0	0	0	0	0	0	0	0	0.003663	Bacteria
OTU003158	2	0	0	0	0	0	0	0	0	0	2	0	0	0	0	0	0	0	0	0	0.003663	Bacteria	Proteobacteria	Alphaproteobacteria	Acetobacterales	Acetobacteraceae	Commensalibacter	Commensalibacter_intestini_A911
OTU003160	2	0	0	0	0	0	0	0	0	0	2	0	0	0	0	0	0	0	0	0	0.003663	Bacteria	Proteobacteria	Gammaproteobacteria	Enterobacteriales	Enterobacteriaceae
OTU003189	2	0	0	0	0	0	0	0	2	0	0	0	0	0	0	0	0	0	0.002182	0	0	Bacteria	Firmicutes	Bacilli	Lactobacillales	Enterococcaceae	Vagococcus
OTU003200	2	0	0	0	0	0	0	0	0	2	0	0	0	0	0	0	0	0	0	0.00219	0	Bacteria	Firmicutes	Bacilli	Lactobacillales	Streptococcaceae	Lactococcus
OTU003204	2	0	0	0	0	0	2	0	0	0	0	0	0	0	0	0	0.002225	0	0	0	0	Bacteria	Proteobacteria	Gammaproteobacteria	Enterobacteriales	Enterobacteriaceae
OTU003220	2	0	0	0	0	2	0	0	0	0	0	0	0	0	0	0.002004	0	0	0	0	0	Bacteria	Bacteroidetes	Bacteroidia	Flavobacteriales	Flavobacteriaceae	Myroides
OTU003230	2	0	0	0	0	0	0	0	0	2	0	0	0	0	0	0	0	0	0	0.00219	0	Bacteria	Proteobacteria	Alphaproteobacteria	Rhizobiales	Rhizobiaceae
OTU003270	2	0	0	0	0	0	1	1	0	0	0	0	0	0	0	0	0.001112	0.001116	0	0	0	Bacteria	Proteobacteria	Gammaproteobacteria	Pseudomonadales	Pseudomonadaceae	Pseudomonas
OTU003304	2	0	0	0	0	0	0	0	0	0	2	0	0	0	0	0	0	0	0	0	0.003663	Bacteria	Bacteroidetes	Bacteroidia	Flavobacteriales	Crocinitomicaceae	Fluviicola	Flavobacteriia_bacterium_40-80
OTU003308	2	0	1	0	1	0	0	0	0	0	0	0	0.001136	0	0.001167	0	0	0	0	0	0	Bacteria	Bacteroidetes	Bacteroidia	Flavobacteriales	Flavobacteriaceae	Myroides	Myroides_marinus
OTU003342	2	0	0	0	0	0	0	0	0	2	0	0	0	0	0	0	0	0	0	0.00219	0	Bacteria	Firmicutes	Bacilli
OTU003475	2	0	0	0	2	0	0	0	0	0	0	0	0	0	0.002334	0	0	0	0	0	0	Bacteria	Proteobacteria	Gammaproteobacteria	Enterobacteriales	Enterobacteriaceae	Providencia
OTU003527	2	0	0	0	0	0	2	0	0	0	0	0	0	0	0	0	0.002225	0	0	0	0	Bacteria	Bacteroidetes	Bacteroidia	Bacteroidales	Dysgonomonadaceae	Proteiniphilum
OTU003560	2	0	0	0	0	0	0	0	0	2	0	0	0	0	0	0	0	0	0	0.00219	0	Bacteria
OTU003571	2	0	0	0	0	0	0	2	0	0	0	0	0	0	0	0	0	0.002232	0	0	0	Bacteria	Firmicutes	Bacilli	Lactobacillales	Streptococcaceae	Lactococcus
OTU003576	2	0	0	0	0	0	0	0	2	0	0	0	0	0	0	0	0	0	0.002182	0	0	Bacteria
OTU003584	2	0	0	0	0	2	0	0	0	0	0	0	0	0	0	0.002004	0	0	0	0	0	Bacteria	Proteobacteria	Gammaproteobacteria	Enterobacteriales	Enterobacteriaceae	Providencia
OTU003741	2	0	0	0	0	0	0	0	0	2	0	0	0	0	0	0	0	0	0	0.00219	0	Bacteria	Bacteroidetes	Bacteroidia	Flavobacteriales	Flavobacteriaceae	Flavobacterium
OTU003753	2	0	0	0	0	2	0	0	0	0	0	0	0	0	0	0.002004	0	0	0	0	0	Bacteria	Proteobacteria	Gammaproteobacteria	Enterobacteriales	Enterobacteriaceae	Providencia
OTU003756	2	0	0	0	2	0	0	0	0	0	0	0	0	0	0.002334	0	0	0	0	0	0	Bacteria	Proteobacteria
OTU003769	2	0	0	0	0	0	0	2	0	0	0	0	0	0	0	0	0	0.002232	0	0	0	Bacteria	Firmicutes	Negativicutes	Selenomonadales	Veillonellaceae
OTU003774	2	0	0	0	0	0	0	0	0	0	2	0	0	0	0	0	0	0	0	0	0.003663	Bacteria
OTU003837	2	0	0	0	0	0	0	0	0	0	2	0	0	0	0	0	0	0	0	0	0.003663	Bacteria	Firmicutes	Bacilli	Lactobacillales	Enterococcaceae	Enterococcus
OTU003868	2	0	0	2	0	0	0	0	0	0	0	0	0	0.002023	0	0	0	0	0	0	0	Bacteria	Proteobacteria	Gammaproteobacteria	Enterobacteriales	Enterobacteriaceae
OTU003881	2	0	0	0	0	0	0	0	0	0	2	0	0	0	0	0	0	0	0	0	0.003663	Bacteria
OTU003899	2	0	0	0	0	0	0	2	0	0	0	0	0	0	0	0	0	0.002232	0	0	0	Bacteria	Proteobacteria	Alphaproteobacteria	Acetobacterales	Acetobacteraceae	Commensalibacter	Commensalibacter_intestini_A911
OTU003967	2	0	0	0	2	0	0	0	0	0	0	0	0	0	0.002334	0	0	0	0	0	0	Bacteria	Cyanobacteria	Oxyphotobacteria	Nostocales
OTU003981	2	0	0	2	0	0	0	0	0	0	0	0	0	0.002023	0	0	0	0	0	0	0	Bacteria	Firmicutes	Bacilli	Lactobacillales	Lactobacillaceae	Lactobacillus
OTU003995	2	0	0	0	0	0	0	0	0	2	0	0	0	0	0	0	0	0	0	0.00219	0	Bacteria
OTU004002	2	0	0	0	0	0	0	0	0	2	0	0	0	0	0	0	0	0	0	0.00219	0	Bacteria	Proteobacteria	Alphaproteobacteria	Acetobacterales	Acetobacteraceae	Roseomonas	Roseomonas_ludipueritiae
OTU004003	2	2	0	0	0	0	0	0	0	0	0	0.002003	0	0	0	0	0	0	0	0	0	Bacteria	Proteobacteria	Gammaproteobacteria
OTU004007	2	0	0	2	0	0	0	0	0	0	0	0	0	0.002023	0	0	0	0	0	0	0	Bacteria
OTU004034	2	0	0	0	0	2	0	0	0	0	0	0	0	0	0	0.002004	0	0	0	0	0	Bacteria	Proteobacteria	Alphaproteobacteria	Caulobacterales	Caulobacteraceae	Brevundimonas
OTU004096	2	0	0	0	0	0	0	0	0	0	2	0	0	0	0	0	0	0	0	0	0.003663	Bacteria	Verrucomicrobia	Verrucomicrobiae	Chthoniobacterales	Chthoniobacteraceae	Chthoniobacter
OTU004108	2	0	0	0	0	0	2	0	0	0	0	0	0	0	0	0	0.002225	0	0	0	0	Bacteria	Firmicutes	Clostridia	Clostridiales	Lachnospiraceae
OTU004191	2	0	0	2	0	0	0	0	0	0	0	0	0	0.002023	0	0	0	0	0	0	0	Bacteria
OTU004197	2	0	0	0	0	0	0	2	0	0	0	0	0	0	0	0	0	0.002232	0	0	0	Bacteria	Proteobacteria	Gammaproteobacteria	Enterobacteriales	Enterobacteriaceae	Escherichia-Shigella
OTU004220	2	0	0	2	0	0	0	0	0	0	0	0	0	0.002023	0	0	0	0	0	0	0	Bacteria
OTU004227	2	0	0	0	0	0	0	2	0	0	0	0	0	0	0	0	0	0.002232	0	0	0	Bacteria
OTU004257	2	0	0	0	0	0	0	2	0	0	0	0	0	0	0	0	0	0.002232	0	0	0	Bacteria
OTU004297	2	0	0	0	0	0	0	0	0	0	2	0	0	0	0	0	0	0	0	0	0.003663	Bacteria
OTU004302	2	0	0	0	0	0	0	0	0	0	2	0	0	0	0	0	0	0	0	0	0.003663	Bacteria	Planctomycetes	Planctomycetacia	Isosphaerales	Isosphaeraceae	Paludisphaera
OTU004323	2	0	0	0	0	0	0	0	0	2	0	0	0	0	0	0	0	0	0	0.00219	0	Bacteria	Proteobacteria	Gammaproteobacteria	Enterobacteriales	Enterobacteriaceae
OTU004363	2	0	0	0	0	0	0	0	0	0	2	0	0	0	0	0	0	0	0	0	0.003663	Bacteria	Bacteroidetes	Bacteroidia	Flavobacteriales	Weeksellaceae	Chishuiella
OTU004404	2	0	0	0	0	0	2	0	0	0	0	0	0	0	0	0	0.002225	0	0	0	0	Bacteria	Verrucomicrobia	Verrucomicrobiae	Verrucomicrobiales	Rubritaleaceae	Luteolibacter
OTU000197	1	0	0	0	1	0	0	0	0	0	0	0	0	0	0.001167	0	0	0	0	0	0	Bacteria	Proteobacteria	Gammaproteobacteria	Betaproteobacteriales	Burkholderiaceae
OTU000249	1	0	0	0	0	1	0	0	0	0	0	0	0	0	0	0.001002	0	0	0	0	0	Bacteria	Chloroflexi	Anaerolineae	RBG-13-54-9
OTU000285	1	0	0	0	0	1	0	0	0	0	0	0	0	0	0	0.001002	0	0	0	0	0	Bacteria	Proteobacteria	Alphaproteobacteria	Rhizobiales	Beijerinckiaceae	1174-901-12
OTU000291	1	0	1	0	0	0	0	0	0	0	0	0	0.001136	0	0	0	0	0	0	0	0	Bacteria	Actinobacteria	Actinobacteria	Micrococcales	Promicromonosporaceae	Cellulosimicrobium	Cellulosimicrobium_cellulans
OTU000297	1	0	0	0	1	0	0	0	0	0	0	0	0	0	0.001167	0	0	0	0	0	0	Bacteria	Chloroflexi	Ktedonobacteria	C0119
OTU000298	1	0	0	0	0	1	0	0	0	0	0	0	0	0	0	0.001002	0	0	0	0	0	Bacteria	Fusobacteria	Fusobacteriia	Fusobacteriales	Leptotrichiaceae	Leptotrichia
OTU000330	1	0	0	0	1	0	0	0	0	0	0	0	0	0	0.001167	0	0	0	0	0	0	Bacteria	Deinococcus-Thermus	Deinococci	Deinococcales	Deinococcaceae	Deinococcus
OTU000337	1	0	0	0	0	0	0	0	0	0	1	0	0	0	0	0	0	0	0	0	0.001831	Bacteria	Bacteroidetes	Bacteroidia	Flavobacteriales	Crocinitomicaceae	Fluviicola
OTU000375	1	0	0	1	0	0	0	0	0	0	0	0	0	0.001012	0	0	0	0	0	0	0	Bacteria	Proteobacteria	Gammaproteobacteria	Betaproteobacteriales	Neisseriaceae
OTU000387	1	0	0	0	0	0	0	0	1	0	0	0	0	0	0	0	0	0	0.001091	0	0	Bacteria	Firmicutes	Bacilli	Bacillales	Bacillaceae	Bacillus
OTU000390	1	1	0	0	0	0	0	0	0	0	0	0.001001	0	0	0	0	0	0	0	0	0	Bacteria	Acidobacteria	Acidobacteriia	Solibacterales	Solibacteraceae_Subgroup_3	Candidatus_Solibacter
OTU000405	1	0	0	0	1	0	0	0	0	0	0	0	0	0	0.001167	0	0	0	0	0	0	Bacteria	Bacteroidetes	Bacteroidia	Chitinophagales	Chitinophagaceae	Arachidicoccus
OTU000408	1	0	1	0	0	0	0	0	0	0	0	0	0.001136	0	0	0	0	0	0	0	0	Bacteria	Actinobacteria	Actinobacteria	Actinomycetales	Actinomycetaceae	Actinomyces	Actinomyces_sp_oral_taxon_178_str_F0338
OTU000438	1	0	0	0	1	0	0	0	0	0	0	0	0	0	0.001167	0	0	0	0	0	0	Bacteria	Proteobacteria	Alphaproteobacteria	Rhodospirillales
OTU000439	1	0	1	0	0	0	0	0	0	0	0	0	0.001136	0	0	0	0	0	0	0	0	Bacteria	Proteobacteria	Deltaproteobacteria	Bdellovibrionales	Bdellovibrionaceae	Bdellovibrio
OTU000466	1	0	0	1	0	0	0	0	0	0	0	0	0	0.001012	0	0	0	0	0	0	0	Bacteria	Proteobacteria	Gammaproteobacteria	Pseudomonadales	Moraxellaceae	Psychrobacter
OTU000512	1	0	0	0	0	1	0	0	0	0	0	0	0	0	0	0.001002	0	0	0	0	0	Bacteria	Proteobacteria	Alphaproteobacteria	Holosporales	Holosporaceae
OTU000522	1	0	0	1	0	0	0	0	0	0	0	0	0	0.001012	0	0	0	0	0	0	0	Bacteria	Firmicutes	Bacilli	Bacillales	Paenibacillaceae	Saccharibacillus
OTU000526	1	0	0	0	0	0	0	0	0	1	0	0	0	0	0	0	0	0	0	0.001095	0	Bacteria	Proteobacteria	Gammaproteobacteria	Betaproteobacteriales	Burkholderiaceae	Tepidimonas
OTU000532	1	0	0	0	0	0	0	0	1	0	0	0	0	0	0	0	0	0	0.001091	0	0	Bacteria	Proteobacteria	Gammaproteobacteria	Pseudomonadales	Pseudomonadaceae	Thiopseudomonas
OTU000533	1	1	0	0	0	0	0	0	0	0	0	0.001001	0	0	0	0	0	0	0	0	0	Bacteria	Firmicutes	Clostridia	Clostridiales	Ruminococcaceae	Ruminococcaceae_UCG-014
OTU000535	1	0	0	0	1	0	0	0	0	0	0	0	0	0	0.001167	0	0	0	0	0	0	Bacteria	Cyanobacteria	Oxyphotobacteria	Nostocales	Chroococcidiopsaceae	Chroococcidiopsis_PCC_7203
OTU000537	1	0	1	0	0	0	0	0	0	0	0	0	0.001136	0	0	0	0	0	0	0	0	Bacteria
OTU000557	1	0	0	0	0	0	0	0	1	0	0	0	0	0	0	0	0	0	0.001091	0	0	Bacteria	Proteobacteria	Gammaproteobacteria	Oceanospirillales	Halomonadaceae	Halomonas
OTU000559	1	0	0	0	0	0	1	0	0	0	0	0	0	0	0	0	0.001112	0	0	0	0	Bacteria	Bacteroidetes	Bacteroidia	Bacteroidales	Bacteroidaceae	Bacteroides
OTU000578	1	0	0	1	0	0	0	0	0	0	0	0	0	0.001012	0	0	0	0	0	0	0	Bacteria	Acidobacteria	Acidobacteriia	Solibacterales	Solibacteraceae_Subgroup_3
OTU000580	1	0	0	0	1	0	0	0	0	0	0	0	0	0	0.001167	0	0	0	0	0	0	Bacteria	Planctomycetes	Planctomycetacia	Planctomycetales
OTU000582	1	0	0	0	1	0	0	0	0	0	0	0	0	0	0.001167	0	0	0	0	0	0	Bacteria	Chloroflexi	Anaerolineae	SJA-15
OTU000590	1	0	0	0	0	1	0	0	0	0	0	0	0	0	0	0.001002	0	0	0	0	0	Bacteria	Proteobacteria	Gammaproteobacteria	Betaproteobacteriales	Hydrogenophilaceae	Thiobacillus
OTU000592	1	0	0	0	1	0	0	0	0	0	0	0	0	0	0.001167	0	0	0	0	0	0	Bacteria	Verrucomicrobia	Verrucomicrobiae	Verrucomicrobiales	Verrucomicrobiaceae
OTU000605	1	0	0	0	0	1	0	0	0	0	0	0	0	0	0	0.001002	0	0	0	0	0	Bacteria	Firmicutes	Erysipelotrichia	Erysipelotrichales	Erysipelotrichaceae	Solobacterium
OTU000613	1	0	0	0	0	0	1	0	0	0	0	0	0	0	0	0	0.001112	0	0	0	0	Bacteria	Proteobacteria	Gammaproteobacteria	Pseudomonadales	Pseudomonadaceae	Pseudomonas
OTU000640	1	0	0	0	0	0	0	0	0	1	0	0	0	0	0	0	0	0	0	0.001095	0	Bacteria	Proteobacteria	Gammaproteobacteria	Betaproteobacteriales	Burkholderiaceae
OTU000645	1	0	0	0	0	0	0	0	1	0	0	0	0	0	0	0	0	0	0.001091	0	0	Bacteria	Firmicutes	Clostridia	Clostridiales	Family_XI	Peptoniphilus	Peptoniphilus_coxii
OTU000650	1	0	0	0	0	1	0	0	0	0	0	0	0	0	0	0.001002	0	0	0	0	0	Bacteria	Actinobacteria	Actinobacteria	Propionibacteriales	Nocardioidaceae	Nocardioides
OTU000654	1	0	0	0	1	0	0	0	0	0	0	0	0	0	0.001167	0	0	0	0	0	0	Bacteria	Chloroflexi	Anaerolineae	Anaerolineales	Anaerolineaceae	Anaerolinea
OTU000660	1	0	0	0	1	0	0	0	0	0	0	0	0	0	0.001167	0	0	0	0	0	0	Bacteria	Bacteroidetes	Bacteroidia	Sphingobacteriales	envOPS_17
OTU000674	1	0	0	0	0	0	0	1	0	0	0	0	0	0	0	0	0	0.001116	0	0	0	Bacteria	Firmicutes	Clostridia	Clostridiales	Lachnospiraceae	Lachnoclostridium
OTU000690	1	1	0	0	0	0	0	0	0	0	0	0.001001	0	0	0	0	0	0	0	0	0	Bacteria	Verrucomicrobia	Verrucomicrobiae	Pedosphaerales	Pedosphaeraceae	ADurbBin063-1
OTU000692	1	0	1	0	0	0	0	0	0	0	0	0	0.001136	0	0	0	0	0	0	0	0	Bacteria	Actinobacteria	Actinobacteria	Micromonosporales	Micromonosporaceae
OTU000693	1	0	0	0	0	0	0	0	0	0	1	0	0	0	0	0	0	0	0	0	0.001831	Bacteria	Cyanobacteria	Oxyphotobacteria	Chloroplast
OTU000697	1	0	0	0	0	1	0	0	0	0	0	0	0	0	0	0.001002	0	0	0	0	0	Bacteria	Planctomycetes	Phycisphaerae	Tepidisphaerales	WD2101_soil_group
OTU000705	1	0	0	1	0	0	0	0	0	0	0	0	0	0.001012	0	0	0	0	0	0	0	Bacteria	Acidobacteria	Acidobacteriia	Acidobacteriales	Koribacteraceae	Candidatus_Koribacter
OTU000708	1	0	0	0	1	0	0	0	0	0	0	0	0	0	0.001167	0	0	0	0	0	0	Bacteria	Acidobacteria	Acidobacteriia	Acidobacteriales	Koribacteraceae	Candidatus_Koribacter	Candidatus_Koribacter_versatilis_Ellin345
OTU000715	1	0	1	0	0	0	0	0	0	0	0	0	0.001136	0	0	0	0	0	0	0	0	Bacteria	Chloroflexi	Chloroflexia	Thermomicrobiales	Thermomicrobiaceae
OTU000723	1	0	1	0	0	0	0	0	0	0	0	0	0.001136	0	0	0	0	0	0	0	0	Bacteria	Acidobacteria
OTU000725	1	0	1	0	0	0	0	0	0	0	0	0	0.001136	0	0	0	0	0	0	0	0	Bacteria	Patescibacteria	Parcubacteria
OTU000753	1	0	0	1	0	0	0	0	0	0	0	0	0	0.001012	0	0	0	0	0	0	0	Bacteria	Proteobacteria	Alphaproteobacteria	Acetobacterales	Acetobacteraceae
OTU000756	1	0	0	0	1	0	0	0	0	0	0	0	0	0	0.001167	0	0	0	0	0	0	Bacteria	Acidobacteria	Subgroup_6
OTU000763	1	0	0	0	0	1	0	0	0	0	0	0	0	0	0	0.001002	0	0	0	0	0	Bacteria	Verrucomicrobia	Verrucomicrobiae	Chthoniobacterales	Chthoniobacteraceae
OTU000769	1	0	0	0	1	0	0	0	0	0	0	0	0	0	0.001167	0	0	0	0	0	0	Bacteria	Proteobacteria	Gammaproteobacteria	Betaproteobacteriales	TRA3-20
OTU000784	1	0	0	0	0	1	0	0	0	0	0	0	0	0	0	0.001002	0	0	0	0	0	Bacteria	Proteobacteria	Deltaproteobacteria	Myxococcales
OTU000786	1	0	0	0	0	1	0	0	0	0	0	0	0	0	0	0.001002	0	0	0	0	0	Bacteria	Bacteroidetes	Bacteroidia	Bacteroidales	Prevotellaceae
OTU000796	1	0	0	0	0	1	0	0	0	0	0	0	0	0	0	0.001002	0	0	0	0	0	Bacteria	Bacteroidetes	Bacteroidia	Cytophagales	Hymenobacteraceae	Hymenobacter
OTU000798	1	0	1	0	0	0	0	0	0	0	0	0	0.001136	0	0	0	0	0	0	0	0	Bacteria	Firmicutes	Bacilli	Lactobacillales	Enterococcaceae	Vagococcus
OTU000806	1	0	0	0	1	0	0	0	0	0	0	0	0	0	0.001167	0	0	0	0	0	0	Bacteria	Actinobacteria	Actinobacteria	Micrococcales	Micrococcales_Incertae_Sedis	Timonella
OTU000810	1	0	0	0	1	0	0	0	0	0	0	0	0	0	0.001167	0	0	0	0	0	0	Bacteria	Actinobacteria	Actinobacteria	Micromonosporales	Micromonosporaceae
OTU000831	1	0	0	0	0	0	0	1	0	0	0	0	0	0	0	0	0	0.001116	0	0	0	Bacteria	Bacteroidetes	Bacteroidia	Bacteroidales	Bacteroidaceae	Bacteroides	Bacteroides_neonati
OTU000843	1	0	0	0	0	0	0	0	1	0	0	0	0	0	0	0	0	0	0.001091	0	0	Bacteria	Bacteroidetes	Bacteroidia	Sphingobacteriales	Lentimicrobiaceae	denitrifying_bacterium_enrichment_culture_clone_NOB_2_E8
OTU000845	1	0	0	0	1	0	0	0	0	0	0	0	0	0	0.001167	0	0	0	0	0	0	Bacteria	Acidobacteria	Subgroup_6
OTU000848	1	0	1	0	0	0	0	0	0	0	0	0	0.001136	0	0	0	0	0	0	0	0	Bacteria	Nitrospirae	Thermodesulfovibrionia
OTU000850	1	0	1	0	0	0	0	0	0	0	0	0	0.001136	0	0	0	0	0	0	0	0	Bacteria	Proteobacteria	Gammaproteobacteria	Betaproteobacteriales	Burkholderiaceae
OTU000853	1	0	0	0	1	0	0	0	0	0	0	0	0	0	0.001167	0	0	0	0	0	0	Bacteria	Actinobacteria	Actinobacteria	Pseudonocardiales	Pseudonocardiaceae	Pseudonocardia
OTU000854	1	0	0	0	1	0	0	0	0	0	0	0	0	0	0.001167	0	0	0	0	0	0	Bacteria	Bacteroidetes	Bacteroidia	Bacteroidales	Prevotellaceae	Prevotella_9
OTU000869	1	0	0	0	0	1	0	0	0	0	0	0	0	0	0	0.001002	0	0	0	0	0	Bacteria	Chloroflexi	Anaerolineae	Anaerolineales	Anaerolineaceae	Anaerolinea
OTU000875	1	0	0	0	0	1	0	0	0	0	0	0	0	0	0	0.001002	0	0	0	0	0	Bacteria	Bacteroidetes	Bacteroidia	Bacteroidales	Prevotellaceae	Prevotellaceae_UCG-001
OTU000893	1	0	0	0	0	1	0	0	0	0	0	0	0	0	0	0.001002	0	0	0	0	0	Bacteria	Chloroflexi	Anaerolineae	Anaerolineales	Anaerolineaceae	Anaerolinea
OTU000913	1	0	0	0	1	0	0	0	0	0	0	0	0	0	0.001167	0	0	0	0	0	0	Bacteria	Bacteroidetes	Bacteroidia	Bacteroidales	Porphyromonadaceae	Porphyromonas	Porites_australiensis
OTU000971	1	0	0	0	1	0	0	0	0	0	0	0	0	0	0.001167	0	0	0	0	0	0	Bacteria	Chloroflexi	Anaerolineae	SJA-15
OTU000976	1	0	0	0	1	0	0	0	0	0	0	0	0	0	0.001167	0	0	0	0	0	0	Bacteria	Acidobacteria	Acidobacteriia	Solibacterales	Solibacteraceae_Subgroup_3	Bryobacter
OTU000999	1	0	1	0	0	0	0	0	0	0	0	0	0.001136	0	0	0	0	0	0	0	0	Bacteria	Planctomycetes	Planctomycetacia	Isosphaerales	Isosphaeraceae	Aquisphaera
OTU001021	1	0	0	1	0	0	0	0	0	0	0	0	0	0.001012	0	0	0	0	0	0	0	Bacteria	Chloroflexi	Anaerolineae	Anaerolineales	Anaerolineaceae	Anaerolinea
OTU001022	1	0	0	0	0	0	0	1	0	0	0	0	0	0	0	0	0	0.001116	0	0	0	Bacteria	Bacteroidetes	Bacteroidia	Bacteroidales	Bacteroidaceae	Bacteroides
OTU001031	1	0	0	0	0	0	0	0	0	1	0	0	0	0	0	0	0	0	0	0.001095	0	Bacteria	Bacteroidetes	Bacteroidia	Sphingobacteriales	Sphingobacteriaceae	Sphingobacterium	Sphingobacterium_psychroaquaticum
OTU001041	1	0	0	0	0	0	0	0	1	0	0	0	0	0	0	0	0	0	0.001091	0	0	Bacteria	Bacteroidetes	Bacteroidia	Bacteroidales	Rikenellaceae	DMER64
OTU001050	1	0	0	0	1	0	0	0	0	0	0	0	0	0	0.001167	0	0	0	0	0	0	Bacteria	Firmicutes	Bacilli	Bacillales	Paenibacillaceae	Paenibacillus	Paenibacillus_amylolyticus
OTU001063	1	0	0	0	0	0	0	0	1	0	0	0	0	0	0	0	0	0	0.001091	0	0	Bacteria	Bacteroidetes	Bacteroidia	Flavobacteriales	Weeksellaceae
OTU001071	1	0	0	0	0	0	0	1	0	0	0	0	0	0	0	0	0	0.001116	0	0	0	Bacteria	Actinobacteria	Actinobacteria	Micrococcales	Brevibacteriaceae	Brevibacterium
OTU001079	1	0	0	0	0	1	0	0	0	0	0	0	0	0	0	0.001002	0	0	0	0	0	Bacteria	Verrucomicrobia	Verrucomicrobiae	Pedosphaerales	Pedosphaeraceae
OTU001081	1	0	0	0	0	1	0	0	0	0	0	0	0	0	0	0.001002	0	0	0	0	0	Bacteria	Actinobacteria	Thermoleophilia	Solirubrobacterales	67-14
OTU001083	1	0	0	0	1	0	0	0	0	0	0	0	0	0	0.001167	0	0	0	0	0	0	Bacteria	Proteobacteria	Gammaproteobacteria	Betaproteobacteriales	Rhodocyclaceae	Dechlorosoma
OTU001090	1	1	0	0	0	0	0	0	0	0	0	0.001001	0	0	0	0	0	0	0	0	0	Bacteria	Actinobacteria	Actinobacteria	Micrococcales	Micrococcaceae
OTU001091	1	0	0	0	1	0	0	0	0	0	0	0	0	0	0.001167	0	0	0	0	0	0	Bacteria	Chloroflexi	Anaerolineae	Anaerolineales	Anaerolineaceae
OTU001103	1	0	0	0	1	0	0	0	0	0	0	0	0	0	0.001167	0	0	0	0	0	0	Bacteria	Actinobacteria	Acidimicrobiia	Microtrichales
OTU001104	1	0	0	0	0	1	0	0	0	0	0	0	0	0	0	0.001002	0	0	0	0	0	Bacteria	Acidobacteria	Acidobacteriia	Acidobacteriales
OTU001117	1	0	0	0	0	0	0	1	0	0	0	0	0	0	0	0	0	0.001116	0	0	0	Bacteria	Proteobacteria	Gammaproteobacteria	Betaproteobacteriales	Burkholderiaceae	Undibacterium
OTU001119	1	1	0	0	0	0	0	0	0	0	0	0.001001	0	0	0	0	0	0	0	0	0	Bacteria	Firmicutes	Clostridia	Clostridiales
OTU001140	1	0	1	0	0	0	0	0	0	0	0	0	0.001136	0	0	0	0	0	0	0	0	Bacteria	Bacteroidetes	Bacteroidia	Sphingobacteriales	Sphingobacteriaceae	Sphingobacterium
OTU001157	1	0	0	0	0	1	0	0	0	0	0	0	0	0	0	0.001002	0	0	0	0	0	Bacteria	Actinobacteria	Thermoleophilia	Solirubrobacterales	Solirubrobacteraceae	Patulibacter
OTU001161	1	0	0	0	1	0	0	0	0	0	0	0	0	0	0.001167	0	0	0	0	0	0	Bacteria	Proteobacteria	Alphaproteobacteria	Holosporales	Holosporaceae
OTU001166	1	0	0	0	0	0	0	0	0	1	0	0	0	0	0	0	0	0	0	0.001095	0	Bacteria	Actinobacteria	Acidimicrobiia	Microtrichales
OTU001188	1	0	0	0	0	1	0	0	0	0	0	0	0	0	0	0.001002	0	0	0	0	0	Bacteria	Cyanobacteria	Oxyphotobacteria	Leptolyngbyales	Leptolyngbyaceae	Pantanalinema_CENA516
OTU001200	1	0	0	0	0	0	0	1	0	0	0	0	0	0	0	0	0	0.001116	0	0	0	Bacteria	Firmicutes	Clostridia	Clostridiales	Christensenellaceae	Christensenellaceae_R-7_group
OTU001203	1	0	1	0	0	0	0	0	0	0	0	0	0.001136	0	0	0	0	0	0	0	0	Bacteria	Bacteroidetes	Bacteroidia	Bacteroidales	Muribaculaceae
OTU001208	1	0	0	0	0	0	0	0	1	0	0	0	0	0	0	0	0	0	0.001091	0	0	Bacteria	Bacteroidetes	Bacteroidia	Flavobacteriales	Flavobacteriaceae	Flavobacterium
OTU001211	1	0	0	0	1	0	0	0	0	0	0	0	0	0	0.001167	0	0	0	0	0	0	Bacteria
OTU001222	1	0	1	0	0	0	0	0	0	0	0	0	0.001136	0	0	0	0	0	0	0	0	Bacteria	Proteobacteria	Alphaproteobacteria	Sphingomonadales	Sphingomonadaceae	Altererythrobacter
OTU001223	1	0	0	0	0	1	0	0	0	0	0	0	0	0	0	0.001002	0	0	0	0	0	Bacteria	Firmicutes	Clostridia	Clostridiales	Ruminococcaceae	Ruminococcaceae_UCG-014
OTU001239	1	0	0	0	1	0	0	0	0	0	0	0	0	0	0.001167	0	0	0	0	0	0	Bacteria	Chloroflexi	Ktedonobacteria
OTU001243	1	0	0	0	0	0	0	0	1	0	0	0	0	0	0	0	0	0	0.001091	0	0	Bacteria	Actinobacteria	Actinobacteria	Streptomycetales	Streptomycetaceae	Streptomyces
OTU001254	1	0	0	0	0	0	1	0	0	0	0	0	0	0	0	0	0.001112	0	0	0	0	Bacteria	Bacteroidetes	Bacteroidia	Sphingobacteriales	Sphingobacteriaceae	Olivibacter	Olivibacter_sp_XZL3
OTU001266	1	0	1	0	0	0	0	0	0	0	0	0	0.001136	0	0	0	0	0	0	0	0	Bacteria	Patescibacteria	Parcubacteria	Candidatus_Jorgensenbacteria	Candidatus_Adlerbacteria_bacterium_GW2011_GWC1_50_9
OTU001273	1	0	0	0	1	0	0	0	0	0	0	0	0	0	0.001167	0	0	0	0	0	0	Bacteria	Proteobacteria	Deltaproteobacteria	Desulfovibrionales	Desulfovibrionaceae	Desulfovibrio
OTU001278	1	1	0	0	0	0	0	0	0	0	0	0.001001	0	0	0	0	0	0	0	0	0	Bacteria	Cyanobacteria	Oxyphotobacteria	Chloroplast
OTU001283	1	0	1	0	0	0	0	0	0	0	0	0	0.001136	0	0	0	0	0	0	0	0	Bacteria	Bacteroidetes	Bacteroidia	Bacteroidales	Muribaculaceae
OTU001296	1	0	0	0	1	0	0	0	0	0	0	0	0	0	0.001167	0	0	0	0	0	0	Bacteria	Bacteroidetes	Bacteroidia	Bacteroidales	Muribaculaceae
OTU001323	1	1	0	0	0	0	0	0	0	0	0	0.001001	0	0	0	0	0	0	0	0	0	Bacteria	Chloroflexi	Anaerolineae	Anaerolineales	Anaerolineaceae
OTU001325	1	0	0	0	1	0	0	0	0	0	0	0	0	0	0.001167	0	0	0	0	0	0	Bacteria	Acidobacteria	Subgroup_6
OTU001343	1	0	0	0	0	1	0	0	0	0	0	0	0	0	0	0.001002	0	0	0	0	0	Bacteria
OTU001354	1	0	0	0	0	0	0	0	0	0	1	0	0	0	0	0	0	0	0	0	0.001831	Bacteria	Proteobacteria	Gammaproteobacteria	Xanthomonadales	Xanthomonadaceae	Lysobacter
OTU001360	1	0	0	0	1	0	0	0	0	0	0	0	0	0	0.001167	0	0	0	0	0	0	Bacteria	Acidobacteria	Acidobacteriia	Solibacterales	Solibacteraceae_Subgroup_3	Bryobacter
OTU001368	1	0	0	0	0	1	0	0	0	0	0	0	0	0	0	0.001002	0	0	0	0	0	Bacteria	Firmicutes	Clostridia	Clostridiales	Clostridiaceae_1
OTU001375	1	0	0	0	0	0	0	0	1	0	0	0	0	0	0	0	0	0	0.001091	0	0	Bacteria	Actinobacteria	Actinobacteria	Pseudonocardiales	Pseudonocardiaceae	Actinomycetospora
OTU001399	1	0	0	0	1	0	0	0	0	0	0	0	0	0	0.001167	0	0	0	0	0	0	Bacteria
OTU001415	1	0	1	0	0	0	0	0	0	0	0	0	0.001136	0	0	0	0	0	0	0	0	Bacteria
OTU001421	1	0	0	0	0	1	0	0	0	0	0	0	0	0	0	0.001002	0	0	0	0	0	Bacteria	Acidobacteria	Acidobacteriia	Solibacterales	Solibacteraceae_Subgroup_3	Bryobacter
OTU001428	1	0	0	0	0	0	0	1	0	0	0	0	0	0	0	0	0	0.001116	0	0	0	Bacteria
OTU001433	1	0	1	0	0	0	0	0	0	0	0	0	0.001136	0	0	0	0	0	0	0	0	Bacteria	Acidobacteria	Holophagae	Subgroup_7
OTU001435	1	0	0	0	1	0	0	0	0	0	0	0	0	0	0.001167	0	0	0	0	0	0	Bacteria	Acidobacteria	Acidobacteriia	Acidobacteriales
OTU001448	1	0	0	0	0	0	0	0	0	0	1	0	0	0	0	0	0	0	0	0	0.001831	Bacteria	Firmicutes	Clostridia	Clostridiales	Lachnospiraceae	Blautia
OTU001456	1	0	0	0	0	1	0	0	0	0	0	0	0	0	0	0.001002	0	0	0	0	0	Bacteria	Proteobacteria	Gammaproteobacteria	Betaproteobacteriales	Burkholderiaceae	Massilia
OTU001463	1	1	0	0	0	0	0	0	0	0	0	0.001001	0	0	0	0	0	0	0	0	0	Bacteria	Firmicutes	Clostridia	Clostridiales	Ruminococcaceae	Anaerotruncus
OTU001470	1	0	0	0	0	0	1	0	0	0	0	0	0	0	0	0	0.001112	0	0	0	0	Bacteria	Firmicutes	Clostridia	Clostridiales	Lachnospiraceae	Lachnoclostridium
OTU001480	1	1	0	0	0	0	0	0	0	0	0	0.001001	0	0	0	0	0	0	0	0	0	Bacteria
OTU001485	1	0	1	0	0	0	0	0	0	0	0	0	0.001136	0	0	0	0	0	0	0	0	Bacteria	Verrucomicrobia	Verrucomicrobiae	Pedosphaerales	Pedosphaeraceae	ADurbBin063-1
OTU001487	1	0	0	0	1	0	0	0	0	0	0	0	0	0	0.001167	0	0	0	0	0	0	Bacteria	Proteobacteria	Alphaproteobacteria
OTU001500	1	0	1	0	0	0	0	0	0	0	0	0	0.001136	0	0	0	0	0	0	0	0	Bacteria	Gemmatimonadetes	S0134_terrestrial_group
OTU001513	1	0	0	0	0	0	0	0	1	0	0	0	0	0	0	0	0	0	0.001091	0	0	Bacteria	Chloroflexi	Chloroflexia	Kallotenuales	AKIW781
OTU001519	1	0	0	0	0	0	0	0	1	0	0	0	0	0	0	0	0	0	0.001091	0	0	Bacteria
OTU001541	1	0	0	0	0	1	0	0	0	0	0	0	0	0	0	0.001002	0	0	0	0	0	Bacteria	Proteobacteria	Alphaproteobacteria	Rhizobiales	Beijerinckiaceae
OTU001546	1	0	0	1	0	0	0	0	0	0	0	0	0	0.001012	0	0	0	0	0	0	0	Bacteria	Firmicutes	Clostridia	Clostridiales	Family_XI	Ezakiella	Fenollaria_timonensis
OTU001559	1	0	1	0	0	0	0	0	0	0	0	0	0.001136	0	0	0	0	0	0	0	0	Bacteria	Chloroflexi	Anaerolineae	Anaerolineales	Anaerolineaceae
OTU001560	1	0	0	0	0	0	1	0	0	0	0	0	0	0	0	0	0.001112	0	0	0	0	Bacteria	Proteobacteria	Gammaproteobacteria
OTU001562	1	0	0	0	0	0	0	1	0	0	0	0	0	0	0	0	0	0.001116	0	0	0	Bacteria
OTU001563	1	0	0	1	0	0	0	0	0	0	0	0	0	0.001012	0	0	0	0	0	0	0	Bacteria	Planctomycetes	Planctomycetacia	Gemmatales	Gemmataceae	Fimbriiglobus
OTU001565	1	0	0	0	0	0	0	0	1	0	0	0	0	0	0	0	0	0	0.001091	0	0	Bacteria	Bacteroidetes	Bacteroidia	Flavobacteriales	Flavobacteriaceae	Flavobacterium
OTU001575	1	0	0	0	0	0	1	0	0	0	0	0	0	0	0	0	0.001112	0	0	0	0	Bacteria	Firmicutes	Bacilli	Bacillales	Paenibacillaceae	Brevibacillus
OTU001579	1	0	0	0	1	0	0	0	0	0	0	0	0	0	0.001167	0	0	0	0	0	0	Bacteria	Proteobacteria	Alphaproteobacteria	Rhodospirillales
OTU001583	1	0	0	0	0	0	0	0	0	1	0	0	0	0	0	0	0	0	0	0.001095	0	Bacteria	Cyanobacteria	Oxyphotobacteria	Nostocales	Chroococcidiopsaceae	Chroococcidiopsis_PCC_7203
OTU001584	1	0	0	0	0	1	0	0	0	0	0	0	0	0	0	0.001002	0	0	0	0	0	Bacteria	Acidobacteria	Subgroup_6
OTU001588	1	0	0	0	0	0	0	0	0	1	0	0	0	0	0	0	0	0	0	0.001095	0	Bacteria	Bacteroidetes	Bacteroidia	Chitinophagales	Chitinophagaceae	Lacibacter
OTU001591	1	0	0	0	1	0	0	0	0	0	0	0	0	0	0.001167	0	0	0	0	0	0	Bacteria	Planctomycetes	Planctomycetacia	Pirellulales	Pirellulaceae	Pir2_lineage
OTU001597	1	1	0	0	0	0	0	0	0	0	0	0.001001	0	0	0	0	0	0	0	0	0	Bacteria
OTU001598	1	0	0	0	0	1	0	0	0	0	0	0	0	0	0	0.001002	0	0	0	0	0	Bacteria	Proteobacteria	Deltaproteobacteria	Desulfuromonadales	Geobacteraceae	Geobacter
OTU001609	1	0	0	0	0	0	0	0	1	0	0	0	0	0	0	0	0	0	0.001091	0	0	Bacteria	Spirochaetes	Leptospirae	Leptospirales	Leptospiraceae	Leptonema	Leptonema_illini_DSM_21528
OTU001615	1	0	0	0	0	0	0	0	0	1	0	0	0	0	0	0	0	0	0	0.001095	0	Bacteria	Proteobacteria	Gammaproteobacteria	Xanthomonadales	Xanthomonadaceae	Luteimonas
OTU001624	1	0	0	0	0	1	0	0	0	0	0	0	0	0	0	0.001002	0	0	0	0	0	Bacteria	Proteobacteria	Alphaproteobacteria	Rhizobiales	Hyphomicrobiaceae	Filomicrobium
OTU001634	1	0	0	0	0	0	0	1	0	0	0	0	0	0	0	0	0	0.001116	0	0	0	Bacteria	Proteobacteria	Gammaproteobacteria
OTU001635	1	0	0	0	1	0	0	0	0	0	0	0	0	0	0.001167	0	0	0	0	0	0	Bacteria
OTU001650	1	1	0	0	0	0	0	0	0	0	0	0.001001	0	0	0	0	0	0	0	0	0	Bacteria	Planctomycetes	Planctomycetacia	Isosphaerales	Isosphaeraceae
OTU001676	1	1	0	0	0	0	0	0	0	0	0	0.001001	0	0	0	0	0	0	0	0	0	Bacteria	Proteobacteria	Gammaproteobacteria	Betaproteobacteriales	Burkholderiaceae	Candidatus_Tremblaya	Candidatus_Tremblaya_phenacola
OTU001683	1	0	0	1	0	0	0	0	0	0	0	0	0	0.001012	0	0	0	0	0	0	0	Bacteria
OTU001695	1	0	1	0	0	0	0	0	0	0	0	0	0.001136	0	0	0	0	0	0	0	0	Bacteria	Acidobacteria	Acidobacteriia	Solibacterales	Solibacteraceae_Subgroup_3
OTU001700	1	0	0	0	1	0	0	0	0	0	0	0	0	0	0.001167	0	0	0	0	0	0	Bacteria	Proteobacteria	Alphaproteobacteria	Rhizobiales	Pleomorphomonadaceae	Ancalomicrobium
OTU001716	1	0	0	0	0	0	0	1	0	0	0	0	0	0	0	0	0	0.001116	0	0	0	Bacteria	Firmicutes	Clostridia	Clostridiales	Lachnospiraceae	Lachnospiraceae_NK4A136_group
OTU001727	1	0	0	0	0	0	0	0	1	0	0	0	0	0	0	0	0	0	0.001091	0	0	Bacteria	Spirochaetes	Spirochaetia	Spirochaetales	Spirochaetaceae	Treponema_2
OTU001732	1	0	0	0	0	0	0	1	0	0	0	0	0	0	0	0	0	0.001116	0	0	0	Bacteria	Firmicutes	Clostridia	Clostridiales	Lachnospiraceae	Lachnoclostridium	Lachnoclostridium_sp_YL32
OTU001743	1	0	0	0	0	1	0	0	0	0	0	0	0	0	0	0.001002	0	0	0	0	0	Bacteria	Deinococcus-Thermus	Deinococci	Deinococcales	Deinococcaceae	Deinococcus	Deinococcus_budaensis
OTU001763	1	0	0	0	0	0	0	0	0	1	0	0	0	0	0	0	0	0	0	0.001095	0	Bacteria	Firmicutes	Bacilli	Lactobacillales	Carnobacteriaceae	Jeotgalibaca
OTU001782	1	0	1	0	0	0	0	0	0	0	0	0	0.001136	0	0	0	0	0	0	0	0	Bacteria	Proteobacteria	Alphaproteobacteria	Rhizobiales	Xanthobacteraceae
OTU001790	1	0	0	0	1	0	0	0	0	0	0	0	0	0	0.001167	0	0	0	0	0	0	Bacteria	Bacteroidetes	Bacteroidia	Sphingobacteriales	AKYH767
OTU001836	1	0	0	0	0	0	1	0	0	0	0	0	0	0	0	0	0.001112	0	0	0	0	Bacteria
OTU001839	1	0	0	0	0	1	0	0	0	0	0	0	0	0	0	0.001002	0	0	0	0	0	Bacteria
OTU001864	1	0	0	0	0	0	0	0	1	0	0	0	0	0	0	0	0	0	0.001091	0	0	Bacteria	Proteobacteria
OTU001886	1	0	0	0	0	0	1	0	0	0	0	0	0	0	0	0	0.001112	0	0	0	0	Bacteria	Firmicutes	Erysipelotrichia	Erysipelotrichales	Erysipelotrichaceae	Erysipelothrix
OTU001905	1	1	0	0	0	0	0	0	0	0	0	0.001001	0	0	0	0	0	0	0	0	0	Bacteria	Acidobacteria	Acidobacteriia	Acidobacteriales	Acidobacteriaceae_Subgroup_1
OTU001914	1	0	0	0	0	0	0	0	0	1	0	0	0	0	0	0	0	0	0	0.001095	0	Bacteria	Proteobacteria	Gammaproteobacteria	Betaproteobacteriales	Neisseriaceae	Stenoxybacter
OTU001925	1	0	1	0	0	0	0	0	0	0	0	0	0.001136	0	0	0	0	0	0	0	0	Bacteria	Proteobacteria	Alphaproteobacteria	Rhizobiales	Beijerinckiaceae	1174-901-12
OTU001929	1	1	0	0	0	0	0	0	0	0	0	0.001001	0	0	0	0	0	0	0	0	0	Bacteria	Proteobacteria	Gammaproteobacteria	Enterobacteriales	Enterobacteriaceae
OTU001935	1	0	0	0	0	0	1	0	0	0	0	0	0	0	0	0	0.001112	0	0	0	0	Bacteria	Proteobacteria	Gammaproteobacteria	Aeromonadales	Succinivibrionaceae	Succinivibrio
OTU001949	1	0	0	0	0	0	1	0	0	0	0	0	0	0	0	0	0.001112	0	0	0	0	Bacteria	Firmicutes	Clostridia	Clostridiales	Ruminococcaceae	Ruminococcaceae_UCG-005
OTU001956	1	0	0	0	0	0	0	0	0	0	1	0	0	0	0	0	0	0	0	0	0.001831	Bacteria	Proteobacteria	Gammaproteobacteria	Betaproteobacteriales	Burkholderiaceae	Polaromonas
OTU001973	1	0	1	0	0	0	0	0	0	0	0	0	0.001136	0	0	0	0	0	0	0	0	Bacteria	Proteobacteria	Deltaproteobacteria	Myxococcales	Haliangiaceae	Haliangium
OTU001984	1	0	0	0	0	1	0	0	0	0	0	0	0	0	0	0.001002	0	0	0	0	0	Bacteria	Bacteroidetes	Bacteroidia	Bacteroidales	Paludibacteraceae
OTU001987	1	0	0	0	0	1	0	0	0	0	0	0	0	0	0	0.001002	0	0	0	0	0	Bacteria	Omnitrophicaeota	Omnitrophia	Omnitrophales	Omnitrophaceae	Candidatus_Omnitrophus
OTU001996	1	0	1	0	0	0	0	0	0	0	0	0	0.001136	0	0	0	0	0	0	0	0	Bacteria	Firmicutes	Clostridia	Clostridiales	Lachnospiraceae	Stomatobaculum
OTU002014	1	0	0	0	0	0	0	1	0	0	0	0	0	0	0	0	0	0.001116	0	0	0	Bacteria	Spirochaetes	Spirochaetia	Spirochaetales	Spirochaetaceae
OTU002048	1	1	0	0	0	0	0	0	0	0	0	0.001001	0	0	0	0	0	0	0	0	0	Bacteria	Planctomycetes	Planctomycetacia	Gemmatales	Gemmataceae
OTU002059	1	0	0	0	0	0	0	0	1	0	0	0	0	0	0	0	0	0	0.001091	0	0	Bacteria	Epsilonbacteraeota	Campylobacteria	Campylobacterales	Sulfurospirillaceae	Sulfurospirillum
OTU002069	1	0	0	0	0	0	0	0	1	0	0	0	0	0	0	0	0	0	0.001091	0	0	Bacteria	Proteobacteria	Gammaproteobacteria	Legionellales	Legionellaceae	Legionella
OTU002071	1	0	0	0	0	0	1	0	0	0	0	0	0	0	0	0	0.001112	0	0	0	0	Bacteria	Proteobacteria	Deltaproteobacteria	Bdellovibrionales	Bdellovibrionaceae	Bdellovibrio
OTU002077	1	0	0	1	0	0	0	0	0	0	0	0	0	0.001012	0	0	0	0	0	0	0	Bacteria	Proteobacteria	Gammaproteobacteria	Cellvibrionales	Halieaceae	OM60NOR5_clade
OTU002078	1	0	0	0	0	1	0	0	0	0	0	0	0	0	0	0.001002	0	0	0	0	0	Bacteria	Proteobacteria
OTU002088	1	0	0	0	0	0	0	0	0	0	1	0	0	0	0	0	0	0	0	0	0.001831	Bacteria	Proteobacteria	Gammaproteobacteria	Orbales	Orbaceae
OTU002096	1	0	1	0	0	0	0	0	0	0	0	0	0.001136	0	0	0	0	0	0	0	0	Bacteria	Proteobacteria	Alphaproteobacteria	Rhizobiales	Rhizobiales_Incertae_Sedis	Nordella
OTU002109	1	1	0	0	0	0	0	0	0	0	0	0.001001	0	0	0	0	0	0	0	0	0	Bacteria	Proteobacteria	Alphaproteobacteria	Rhizobiales	Stappiaceae	Pseudovibrio
OTU002114	1	0	0	1	0	0	0	0	0	0	0	0	0	0.001012	0	0	0	0	0	0	0	Bacteria	Firmicutes	Clostridia	Clostridiales	Lachnospiraceae
OTU002115	1	1	0	0	0	0	0	0	0	0	0	0.001001	0	0	0	0	0	0	0	0	0	Bacteria
OTU002118	1	1	0	0	0	0	0	0	0	0	0	0.001001	0	0	0	0	0	0	0	0	0	Bacteria	Verrucomicrobia	Verrucomicrobiae	Verrucomicrobiales	Verrucomicrobiaceae
OTU002153	1	0	0	0	0	0	0	0	1	0	0	0	0	0	0	0	0	0	0.001091	0	0	Bacteria	Proteobacteria	Gammaproteobacteria	Xanthomonadales	Xanthomonadaceae	Thermomonas
OTU002164	1	0	0	0	0	0	0	0	0	1	0	0	0	0	0	0	0	0	0	0.001095	0	Bacteria	Proteobacteria	Gammaproteobacteria	Betaproteobacteriales	Burkholderiaceae	Kerstersia
OTU002165	1	0	0	1	0	0	0	0	0	0	0	0	0	0.001012	0	0	0	0	0	0	0	Bacteria
OTU002168	1	0	0	1	0	0	0	0	0	0	0	0	0	0.001012	0	0	0	0	0	0	0	Bacteria	Proteobacteria	Gammaproteobacteria	Xanthomonadales	Xanthomonadaceae	Arenimonas
OTU002177	1	0	1	0	0	0	0	0	0	0	0	0	0.001136	0	0	0	0	0	0	0	0	Bacteria	Proteobacteria	Gammaproteobacteria	Xanthomonadales	Xanthomonadaceae	Pseudoxanthomonas
OTU002178	1	0	0	0	1	0	0	0	0	0	0	0	0	0	0.001167	0	0	0	0	0	0	Bacteria	Bacteroidetes	Bacteroidia	Flavobacteriales	Flavobacteriaceae	Flavobacterium	Flavobacterium_aquatile_LMG_4008
OTU002191	1	1	0	0	0	0	0	0	0	0	0	0.001001	0	0	0	0	0	0	0	0	0	Bacteria	Proteobacteria	Gammaproteobacteria	Betaproteobacteriales
OTU002195	1	0	0	1	0	0	0	0	0	0	0	0	0	0.001012	0	0	0	0	0	0	0	Bacteria	Proteobacteria	Deltaproteobacteria	Myxococcales	Haliangiaceae	Haliangium
OTU002203	1	0	0	0	0	0	0	1	0	0	0	0	0	0	0	0	0	0.001116	0	0	0	Bacteria
OTU002212	1	0	0	0	0	1	0	0	0	0	0	0	0	0	0	0.001002	0	0	0	0	0	Bacteria	Proteobacteria	Alphaproteobacteria	Sphingomonadales	Sphingomonadaceae
OTU002214	1	0	0	0	0	0	0	0	0	0	1	0	0	0	0	0	0	0	0	0	0.001831	Bacteria	Bacteroidetes	Bacteroidia	Sphingobacteriales	Sphingobacteriaceae	Pedobacter	Pedobacter_sp_HME6451
OTU002218	1	0	0	0	0	0	0	0	0	0	1	0	0	0	0	0	0	0	0	0	0.001831	Bacteria	Firmicutes	Clostridia	Clostridiales	Lachnospiraceae	Anaerostipes
OTU002229	1	0	0	0	0	0	0	0	0	1	0	0	0	0	0	0	0	0	0	0.001095	0	Bacteria	Actinobacteria	Acidimicrobiia	Actinomarinales	Actinomarinaceae	Candidatus_Actinomarina
OTU002242	1	0	0	0	0	0	0	0	0	0	1	0	0	0	0	0	0	0	0	0	0.001831	Bacteria	Patescibacteria	Saccharimonadia	Saccharimonadales
OTU002263	1	0	0	0	0	0	1	0	0	0	0	0	0	0	0	0	0.001112	0	0	0	0	Bacteria	Firmicutes	Bacilli	Lactobacillales	Lactobacillaceae	Lactobacillus
OTU002267	1	0	0	0	0	0	0	0	0	1	0	0	0	0	0	0	0	0	0	0.001095	0	Bacteria	Proteobacteria	Gammaproteobacteria	Legionellales	Legionellaceae	Legionella
OTU002269	1	0	0	0	1	0	0	0	0	0	0	0	0	0	0.001167	0	0	0	0	0	0	Bacteria	Bacteroidetes	Bacteroidia	Bacteroidales	Prevotellaceae	Prevotella_7
OTU002275	1	0	1	0	0	0	0	0	0	0	0	0	0.001136	0	0	0	0	0	0	0	0	Bacteria	Proteobacteria	Gammaproteobacteria	Pasteurellales	Pasteurellaceae	Aggregatibacter
OTU002279	1	1	0	0	0	0	0	0	0	0	0	0.001001	0	0	0	0	0	0	0	0	0	Bacteria	Proteobacteria	Alphaproteobacteria	Rhizobiales	Hyphomicrobiaceae	Hyphomicrobium
OTU002281	1	0	0	0	0	0	0	0	1	0	0	0	0	0	0	0	0	0	0.001091	0	0	Bacteria	Firmicutes	Clostridia	Clostridiales
OTU002291	1	0	0	0	0	0	0	1	0	0	0	0	0	0	0	0	0	0.001116	0	0	0	Bacteria	Firmicutes	Clostridia	Clostridiales	Lachnospiraceae
OTU002293	1	0	0	0	1	0	0	0	0	0	0	0	0	0	0.001167	0	0	0	0	0	0	Bacteria	Bacteroidetes	Bacteroidia	Chitinophagales	Chitinophagaceae	Terrimonas
OTU002341	1	0	0	0	0	0	1	0	0	0	0	0	0	0	0	0	0.001112	0	0	0	0	Bacteria	Bacteroidetes	Bacteroidia	Bacteroidales	Muribaculaceae
OTU002343	1	0	0	0	0	0	0	0	0	0	1	0	0	0	0	0	0	0	0	0	0.001831	Bacteria	Firmicutes	Erysipelotrichia	Erysipelotrichales	Erysipelotrichaceae	Holdemanella
OTU002347	1	0	0	0	1	0	0	0	0	0	0	0	0	0	0.001167	0	0	0	0	0	0	Bacteria	Planctomycetes	Planctomycetacia	Pirellulales	Pirellulaceae	Rhodopirellula
OTU002350	1	1	0	0	0	0	0	0	0	0	0	0.001001	0	0	0	0	0	0	0	0	0	Bacteria	Proteobacteria	Alphaproteobacteria	Rhizobiales	KF-JG30-B3
OTU002355	1	0	1	0	0	0	0	0	0	0	0	0	0.001136	0	0	0	0	0	0	0	0	Bacteria	Bacteroidetes	Bacteroidia	Bacteroidales	Bacteroidaceae	Bacteroides	Bacteroides_massiliensis_dnLKV3
OTU002364	1	0	0	0	0	0	0	1	0	0	0	0	0	0	0	0	0	0.001116	0	0	0	Bacteria	Firmicutes	Bacilli	Lactobacillales	Enterococcaceae	Enterococcus
OTU002368	1	0	1	0	0	0	0	0	0	0	0	0	0.001136	0	0	0	0	0	0	0	0	Bacteria	Proteobacteria	Deltaproteobacteria	Myxococcales	Archangiaceae	Anaeromyxobacter	Anaeromyxobacter_sp_K
OTU002373	1	0	0	0	0	0	0	1	0	0	0	0	0	0	0	0	0	0.001116	0	0	0	Bacteria	Firmicutes	Bacilli	Lactobacillales	Streptococcaceae	Lactococcus
OTU002380	1	0	0	0	1	0	0	0	0	0	0	0	0	0	0.001167	0	0	0	0	0	0	Bacteria	Actinobacteria	Actinobacteria	Corynebacteriales	Corynebacteriaceae	Corynebacterium	Corynebacterium_mastitidis
OTU002390	1	0	0	0	1	0	0	0	0	0	0	0	0	0	0.001167	0	0	0	0	0	0	Bacteria	Chloroflexi	Anaerolineae
OTU002402	1	0	0	1	0	0	0	0	0	0	0	0	0	0.001012	0	0	0	0	0	0	0	Bacteria	Firmicutes	Clostridia	Clostridiales	Family_XVIII
OTU002450	1	0	0	0	1	0	0	0	0	0	0	0	0	0	0.001167	0	0	0	0	0	0	Bacteria	Firmicutes	Clostridia	Clostridiales	Christensenellaceae	Christensenellaceae_R-7_group
OTU002489	1	1	0	0	0	0	0	0	0	0	0	0.001001	0	0	0	0	0	0	0	0	0	Bacteria	Proteobacteria	Gammaproteobacteria	Enterobacteriales	Enterobacteriaceae	Providencia
OTU002502	1	0	0	0	0	0	0	0	1	0	0	0	0	0	0	0	0	0	0.001091	0	0	Bacteria	Proteobacteria	Alphaproteobacteria	Sphingomonadales	Sphingomonadaceae	Altererythrobacter	Porphyrobacter_mercurialis
OTU002506	1	0	0	0	0	0	0	1	0	0	0	0	0	0	0	0	0	0.001116	0	0	0	Bacteria	Firmicutes	Clostridia	Clostridiales	Ruminococcaceae	Subdoligranulum
OTU002509	1	0	0	0	0	0	1	0	0	0	0	0	0	0	0	0	0.001112	0	0	0	0	Bacteria	Firmicutes	Clostridia	Clostridiales	Lachnospiraceae	Eubacterium_hallii_group
OTU002517	1	0	0	0	0	0	0	0	0	0	1	0	0	0	0	0	0	0	0	0	0.001831	Bacteria	Firmicutes	Clostridia	Clostridiales	Ruminococcaceae	Ruminiclostridium_5
OTU002519	1	0	1	0	0	0	0	0	0	0	0	0	0.001136	0	0	0	0	0	0	0	0	Bacteria	Bacteroidetes	Bacteroidia	Bacteroidales	Rikenellaceae	Rikenellaceae_RC9_gut_group
OTU002527	1	1	0	0	0	0	0	0	0	0	0	0.001001	0	0	0	0	0	0	0	0	0	Bacteria	Bacteroidetes	Bacteroidia	Bacteroidales	Muribaculaceae
OTU002543	1	0	0	0	0	0	0	0	0	1	0	0	0	0	0	0	0	0	0	0.001095	0	Bacteria	Proteobacteria	Gammaproteobacteria
OTU002563	1	0	0	1	0	0	0	0	0	0	0	0	0	0.001012	0	0	0	0	0	0	0	Bacteria	Bacteroidetes	Bacteroidia	Bacteroidales	Rikenellaceae	Alistipes
OTU002570	1	0	0	0	0	0	0	0	1	0	0	0	0	0	0	0	0	0	0.001091	0	0	Bacteria	Firmicutes	Clostridia	Clostridiales	Ruminococcaceae
OTU002592	1	0	0	0	0	0	0	0	0	0	1	0	0	0	0	0	0	0	0	0	0.001831	Bacteria	Proteobacteria
OTU002599	1	0	0	0	0	0	0	0	0	1	0	0	0	0	0	0	0	0	0	0.001095	0	Bacteria	Firmicutes	Bacilli	Lactobacillales
OTU002607	1	1	0	0	0	0	0	0	0	0	0	0.001001	0	0	0	0	0	0	0	0	0	Bacteria	Proteobacteria	Gammaproteobacteria	Enterobacteriales	Enterobacteriaceae
OTU002619	1	0	0	0	0	0	1	0	0	0	0	0	0	0	0	0	0.001112	0	0	0	0	Bacteria	Firmicutes	Bacilli
OTU002636	1	1	0	0	0	0	0	0	0	0	0	0.001001	0	0	0	0	0	0	0	0	0	Bacteria	Proteobacteria	Alphaproteobacteria	Acetobacterales	Acetobacteraceae
OTU002679	1	0	0	0	0	0	0	0	0	1	0	0	0	0	0	0	0	0	0	0.001095	0	Bacteria	Bacteroidetes	Bacteroidia	Flavobacteriales	Weeksellaceae
OTU002688	1	0	0	0	0	0	0	0	0	1	0	0	0	0	0	0	0	0	0	0.001095	0	Bacteria	Proteobacteria	Gammaproteobacteria	Salinisphaerales	Solimonadaceae	Nevskia
OTU002696	1	0	0	0	0	0	0	0	1	0	0	0	0	0	0	0	0	0	0.001091	0	0	Bacteria	Proteobacteria	Gammaproteobacteria	Steroidobacterales	Woeseiaceae	JTB255_marine_benthic_group
OTU002701	1	0	0	0	0	0	0	1	0	0	0	0	0	0	0	0	0	0.001116	0	0	0	Bacteria
OTU002730	1	0	0	0	1	0	0	0	0	0	0	0	0	0	0.001167	0	0	0	0	0	0	Bacteria	Planctomycetes	Planctomycetacia	Gemmatales	Gemmataceae	Fimbriiglobus
OTU002747	1	0	0	1	0	0	0	0	0	0	0	0	0	0.001012	0	0	0	0	0	0	0	Bacteria	Firmicutes	Clostridia	Clostridiales
OTU002755	1	1	0	0	0	0	0	0	0	0	0	0.001001	0	0	0	0	0	0	0	0	0	Bacteria	Planctomycetes	Planctomycetacia	Isosphaerales	Isosphaeraceae	Aquisphaera
OTU002770	1	0	0	0	1	0	0	0	0	0	0	0	0	0	0.001167	0	0	0	0	0	0	Bacteria	Armatimonadetes	Fimbriimonadia	Fimbriimonadales	Fimbriimonadaceae
OTU002774	1	0	0	0	0	0	0	0	1	0	0	0	0	0	0	0	0	0	0.001091	0	0	Bacteria	Proteobacteria	Alphaproteobacteria	Acetobacterales	Acetobacteraceae	Commensalibacter	Commensalibacter_intestini_A911
OTU002787	1	0	0	0	1	0	0	0	0	0	0	0	0	0	0.001167	0	0	0	0	0	0	Bacteria	Proteobacteria	Deltaproteobacteria
OTU002791	1	0	0	1	0	0	0	0	0	0	0	0	0	0.001012	0	0	0	0	0	0	0	Bacteria
OTU002798	1	0	0	0	0	0	0	0	1	0	0	0	0	0	0	0	0	0	0.001091	0	0	Bacteria	Bacteroidetes	Bacteroidia	Flavobacteriales	Flavobacteriaceae	Spongiimonas	Flavobacteriaceae_bacterium_UJ101
OTU002803	1	0	0	0	0	0	0	0	0	1	0	0	0	0	0	0	0	0	0	0.001095	0	Bacteria	Proteobacteria	Alphaproteobacteria	Acetobacterales	Acetobacteraceae	Roseomonas
OTU002805	1	0	0	0	0	0	0	0	0	1	0	0	0	0	0	0	0	0	0	0.001095	0	Bacteria	Firmicutes	Bacilli	Lactobacillales	Streptococcaceae	Lactococcus
OTU002810	1	0	0	0	0	0	0	1	0	0	0	0	0	0	0	0	0	0.001116	0	0	0	Bacteria	Proteobacteria	Gammaproteobacteria	Enterobacteriales	Enterobacteriaceae
OTU002812	1	0	0	0	0	0	0	0	0	1	0	0	0	0	0	0	0	0	0	0.001095	0	Bacteria	Proteobacteria	Alphaproteobacteria	Rhodospirillales
OTU002823	1	0	0	0	0	0	0	0	1	0	0	0	0	0	0	0	0	0	0.001091	0	0	Bacteria
OTU002839	1	0	0	0	0	0	0	0	1	0	0	0	0	0	0	0	0	0	0.001091	0	0	Bacteria	Firmicutes	Bacilli	Lactobacillales
OTU002844	1	0	0	0	0	1	0	0	0	0	0	0	0	0	0	0.001002	0	0	0	0	0	Bacteria	Bacteroidetes	Bacteroidia	Bacteroidales	Prevotellaceae
OTU002868	1	0	0	0	0	0	0	0	0	0	1	0	0	0	0	0	0	0	0	0	0.001831	Bacteria	Proteobacteria	Gammaproteobacteria	Betaproteobacteriales	Chromobacteriaceae	Vogesella	Vogesella_sp_EB
OTU002877	1	0	0	0	0	0	0	0	1	0	0	0	0	0	0	0	0	0	0.001091	0	0	Bacteria	Proteobacteria	Gammaproteobacteria	Enterobacteriales	Enterobacteriaceae	Providencia
OTU002881	1	0	0	0	0	0	0	0	1	0	0	0	0	0	0	0	0	0	0.001091	0	0	Bacteria	Firmicutes	Bacilli	Lactobacillales	Enterococcaceae	Vagococcus
OTU002884	1	0	0	0	0	0	0	0	1	0	0	0	0	0	0	0	0	0	0.001091	0	0	Bacteria	Firmicutes	Bacilli	Lactobacillales	Enterococcaceae	Enterococcus
OTU002886	1	0	0	0	0	0	0	0	0	1	0	0	0	0	0	0	0	0	0	0.001095	0	Bacteria	Proteobacteria	Gammaproteobacteria	Enterobacteriales	Enterobacteriaceae
OTU002889	1	0	1	0	0	0	0	0	0	0	0	0	0.001136	0	0	0	0	0	0	0	0	Bacteria	Proteobacteria
OTU002922	1	0	0	0	0	0	0	0	1	0	0	0	0	0	0	0	0	0	0.001091	0	0	Bacteria	Firmicutes	Bacilli	Lactobacillales	Streptococcaceae	Streptococcus
OTU002929	1	0	0	1	0	0	0	0	0	0	0	0	0	0.001012	0	0	0	0	0	0	0	Bacteria
OTU002967	1	0	0	1	0	0	0	0	0	0	0	0	0	0.001012	0	0	0	0	0	0	0	Bacteria	Firmicutes	Clostridia	Clostridiales	Ruminococcaceae
OTU002989	1	0	0	0	0	0	1	0	0	0	0	0	0	0	0	0	0.001112	0	0	0	0	Bacteria
OTU003002	1	0	0	0	0	0	0	0	1	0	0	0	0	0	0	0	0	0	0.001091	0	0	Bacteria
OTU003012	1	0	0	0	1	0	0	0	0	0	0	0	0	0	0.001167	0	0	0	0	0	0	Bacteria
OTU003016	1	0	0	0	0	1	0	0	0	0	0	0	0	0	0	0.001002	0	0	0	0	0	Bacteria	Actinobacteria	Actinobacteria	Corynebacteriales	Nocardiaceae	Gordonia
OTU003034	1	0	0	0	0	0	0	0	1	0	0	0	0	0	0	0	0	0	0.001091	0	0	Bacteria	Proteobacteria	Deltaproteobacteria	Bdellovibrionales	Bacteriovoracaceae	Bacteriovorax
OTU003046	1	0	0	0	0	0	0	0	1	0	0	0	0	0	0	0	0	0	0.001091	0	0	Bacteria	Proteobacteria
OTU003065	1	0	0	0	0	1	0	0	0	0	0	0	0	0	0	0.001002	0	0	0	0	0	Bacteria	Firmicutes	Clostridia	Clostridiales	Lachnospiraceae	Blautia
OTU003075	1	0	0	0	0	1	0	0	0	0	0	0	0	0	0	0.001002	0	0	0	0	0	Bacteria	Proteobacteria	Alphaproteobacteria	Caulobacterales	Caulobacteraceae	Phenylobacterium
OTU003091	1	0	0	0	0	1	0	0	0	0	0	0	0	0	0	0.001002	0	0	0	0	0	Bacteria	Proteobacteria	Gammaproteobacteria	Enterobacteriales	Enterobacteriaceae
OTU003100	1	0	1	0	0	0	0	0	0	0	0	0	0.001136	0	0	0	0	0	0	0	0	Bacteria
OTU003111	1	0	0	0	1	0	0	0	0	0	0	0	0	0	0.001167	0	0	0	0	0	0	Bacteria	Proteobacteria	Alphaproteobacteria	Sphingomonadales	Sphingomonadaceae
OTU003127	1	0	0	0	1	0	0	0	0	0	0	0	0	0	0.001167	0	0	0	0	0	0	Bacteria	Verrucomicrobia	Verrucomicrobiae	Verrucomicrobiales	Akkermansiaceae	Akkermansia
OTU003138	1	0	0	0	0	0	1	0	0	0	0	0	0	0	0	0	0.001112	0	0	0	0	Bacteria	Gemmatimonadetes	Gemmatimonadetes	Gemmatimonadales	Gemmatimonadaceae	Gemmatirosa
OTU003190	1	0	0	0	0	0	0	0	0	1	0	0	0	0	0	0	0	0	0	0.001095	0	Bacteria
OTU003192	1	0	0	0	1	0	0	0	0	0	0	0	0	0	0.001167	0	0	0	0	0	0	Bacteria	Bacteroidetes	Bacteroidia	Flavobacteriales	Flavobacteriaceae	Myroides
OTU003199	1	0	0	0	1	0	0	0	0	0	0	0	0	0	0.001167	0	0	0	0	0	0	Bacteria	Firmicutes	Clostridia	Clostridiales	Ruminococcaceae	Ruminococcaceae_UCG-014
OTU003206	1	0	0	0	0	0	0	0	1	0	0	0	0	0	0	0	0	0	0.001091	0	0	Bacteria	Proteobacteria	Gammaproteobacteria
OTU003210	1	0	0	0	0	0	0	0	0	1	0	0	0	0	0	0	0	0	0	0.001095	0	Bacteria	Bacteroidetes	Bacteroidia	Chitinophagales	Chitinophagaceae	Flavisolibacter	Flavisolibacter_sp_TX0655
OTU003243	1	0	0	0	0	0	0	0	1	0	0	0	0	0	0	0	0	0	0.001091	0	0	Bacteria	Bacteroidetes	Bacteroidia	Sphingobacteriales	Sphingobacteriaceae	Sphingobacterium
OTU003292	1	0	0	0	0	1	0	0	0	0	0	0	0	0	0	0.001002	0	0	0	0	0	Bacteria	Proteobacteria	Alphaproteobacteria	Caulobacterales	Caulobacteraceae
OTU003325	1	0	0	0	0	0	1	0	0	0	0	0	0	0	0	0	0.001112	0	0	0	0	Bacteria	Firmicutes	Bacilli	Lactobacillales	Streptococcaceae	Lactococcus
OTU003327	1	1	0	0	0	0	0	0	0	0	0	0.001001	0	0	0	0	0	0	0	0	0	Bacteria	Proteobacteria	Gammaproteobacteria	Alteromonadales	Alteromonadaceae	Rheinheimera
OTU003329	1	0	0	0	0	0	0	0	1	0	0	0	0	0	0	0	0	0	0.001091	0	0	Bacteria
OTU003354	1	0	0	0	1	0	0	0	0	0	0	0	0	0	0.001167	0	0	0	0	0	0	Bacteria
OTU003367	1	0	0	1	0	0	0	0	0	0	0	0	0	0.001012	0	0	0	0	0	0	0	Bacteria	Proteobacteria	Alphaproteobacteria	Caulobacterales	Hyphomonadaceae	Hirschia
OTU003379	1	0	0	1	0	0	0	0	0	0	0	0	0	0.001012	0	0	0	0	0	0	0	Bacteria	Proteobacteria	Alphaproteobacteria	Rhizobiales
OTU003390	1	1	0	0	0	0	0	0	0	0	0	0.001001	0	0	0	0	0	0	0	0	0	Bacteria	Firmicutes	Bacilli	Lactobacillales	Lactobacillaceae	Lactobacillus
OTU003438	1	0	0	0	1	0	0	0	0	0	0	0	0	0	0.001167	0	0	0	0	0	0	Bacteria	Firmicutes	Erysipelotrichia	Erysipelotrichales	Erysipelotrichaceae
OTU003472	1	0	0	0	0	0	0	1	0	0	0	0	0	0	0	0	0	0.001116	0	0	0	Bacteria	Firmicutes	Clostridia	Clostridiales	Ruminococcaceae	Eubacterium_coprostanoligenes_group
OTU003502	1	0	0	0	1	0	0	0	0	0	0	0	0	0	0.001167	0	0	0	0	0	0	Bacteria	Proteobacteria
OTU003605	1	0	1	0	0	0	0	0	0	0	0	0	0.001136	0	0	0	0	0	0	0	0	Bacteria	Bacteroidetes	Bacteroidia	Flavobacteriales	Flavobacteriaceae	Myroides
OTU003606	1	0	0	0	0	0	1	0	0	0	0	0	0	0	0	0	0.001112	0	0	0	0	Bacteria	Firmicutes	Clostridia	Clostridiales
OTU003623	1	0	0	0	0	0	0	0	0	0	1	0	0	0	0	0	0	0	0	0	0.001831	Bacteria	Bacteroidetes	Bacteroidia	Flavobacteriales	Weeksellaceae
OTU003634	1	0	0	0	0	0	0	0	1	0	0	0	0	0	0	0	0	0	0.001091	0	0	Bacteria
OTU003765	1	0	0	0	0	0	0	0	0	0	1	0	0	0	0	0	0	0	0	0	0.001831	Bacteria	Proteobacteria	Gammaproteobacteria	Enterobacteriales	Enterobacteriaceae
OTU003775	1	0	0	0	0	0	0	0	0	1	0	0	0	0	0	0	0	0	0	0.001095	0	Bacteria	Proteobacteria	Gammaproteobacteria	Enterobacteriales	Enterobacteriaceae	Providencia
