# Supplementary material for: Differences in rectal amino acid levels determine bacteria-originated sex pheromone specificity in two closely related flies
Source: ISME J. 2023 Aug 7;17(10):1741–50. doi: 10.1038/s41396-023-01488-9 (PMC10504272; doi:10.1038/s41396-023-01488-9)
Supplement: Supplementary file 3 — Dataset S2 [file 41396_2023_1488_MOESM3_ESM.xlsx]

## Sheet: summary.alpha_diversity
index	sobs	shannon	simpson	chao	ace	goods_coverage	pielou	pd
BCMR103	414	3.1138	0.694446	514.082	565.825	0.998888	0.358177	64.6848
BCMR102	397	2.63031	0.730136	536.59	532.72	0.998512	0.304681	66.5774
BCMR101	408	3.4905	0.753623	532.091	551.222	0.998938	0.402482	64.7704
BCMR104	532	2.14874	0.504641	727.643	715.866	0.998063	0.237291	76.0922
BCMR105	449	4.32656	0.870095	618.678	643.434	0.998577	0.491065	56.7343
B18-BDMR12	336	3.04961	0.677935	400.909	416.292	0.999054	0.363382	86.0317
A18-BDMR12	349	3.95046	0.85269	425.347	437.823	0.999029	0.467671	102.313
C18-BDMR12	327	3.48587	0.825874	495	468.033	0.998778	0.417312	84.0428
D18-BDMR12	301	3.1608	0.802811	377.56	388.157	0.999036	0.38389	57.3252
E18-BDMR12	262	3.30068	0.781283	330.962	358.131	0.998425	0.410869	54.8267
